# Supplementary material for: Post-discharge body weight and neurodevelopmental outcomes among very low birth weight infants in Taiwan: A nationwide cohort study
Source: PLoS One. 2018 Feb 14;13(2):e0192574. doi: 10.1371/journal.pone.0192574 (PMC5812645; doi:10.1371/journal.pone.0192574)
Supplement: S1 File — (XLS) [file pone.0192574.s001.xls]

## Sheet: S1 File minimal data set 0429
GastationAge	Gender	BirthBodyWeight	PostmenstrualAge	DischargeBodyWeight	BWat6Months	BWat6MonthsPercentile	BWat12Months	BWat12MonthsPercentile	BWat24Months	BWat24MonthsPercentile	MDIscoreAt24Months	MDI70	MDI85	PDIscoreAt24Months	PDI70	PDI85	SGA	IVHMILD	PPHN	sigPDA	Male	NEC	CLD	RDS	Survanta	Indomethacin	EUGR	FTTat6M	FTTat12M	FTTat24M	MusclePowerAt24Months	HearingAt24Months	VisualAt24Months	CP	MDIScoreBleow70	PDIScoreBelow70	NDI
28	1	1342	29.7143	1216	8.699	6	9.9	4	14.4	7	92	0	0	88	0	0	0	0	0	0	1	0	0	1	0	0	0	0	0	0	1	0	0	0	0	0	0
28	1	1076	31	1044	7	3	8.3	2	11.4	3	70	0	1	84	0	1	0	0	0	1	1	0	0	1	1	1	0	0	0	0	1	0	0	0	0	0	0
29	1	1282	32	1348	9	5	9.9	5	13.3	5	74	0	1	92	0	0	0	0	0	0	1	0	0	1	1	0	0	0	0	0	1	0	0	0	0	0	0
31	1	1292	32	2170	6	1	8	1	10.6	3	90	0	0	80	0	1	1	0	0	0	1	0	0	1	0	0	0	1	1	0	1	0	0	0	0	0	0
25	1	892	32	2288	6.6	2	7.4	1	9.9	2	106	0	0	103	0	0	0	0	0	0	1	0	0	1	0	0	0	0	1	0	1	1	0	0	0	0	1
30	1	1300	32	2230	8.6	5	10	5	14.4	6	104	0	0	88	0	0	0	1	0	0	1	0	0	0	0	0	0	0	0	0	1	1	0	0	0	0	1
29	1	1456	33	2202	9	6	10	5	13.5	6	80	0	1	80	0	1	0	0	0	0	1	0	0	1	0	0	0	0	0	0	1	0	0	0	0	0	0
29	1	958	33	2688	6.8	2	8.4	2	10.7	3	88	0	0	84	0	1	1	0	0	0	1	0	0	1	1	1	0	0	0	0	1	0	0	0	0	0	0
27	1	1008	33	2860	9.199	6	10.5	5	12.5	5	96	0	0	92	0	0	0	1	0	1	1	0	0	1	1	1	0	0	0	0	1	1	0	0	0	0	1
27	1	1430	34	2420	9	6	10.7	6	13	5	100	0	0	100	0	0	0	0	0	0	1	0	0	0	0	0	0	0	0	0	1	0	0	0	0	0	0
29	1	1450	34	2090	9.5	7	13.1	8	14.5	7	100	0	0	84	0	1	0	0	0	0	1	0	0	1	0	0	0	0	0	0	1	0	0	0	0	0	0
36	1	1086	34	2202	5.2	1	7.4	1	10.3	1	86	0	0	77	0	1	1	0	0	1	1	0	0	0	0	0	0	1	1	1	1	0	0	0	0	0	0
32	1	1388	34	1740	7.4	5	9	3	12.5	5	72	0	1	84	0	1	1	#NULL!	0	0	1	0	0	1	0	0	0	0	0	0	1	1	0	0	0	0	1
26	1	1210	34	2560	9.1	5	11.1	5	14	6	58	1	1	88	0	0	0	1	0	0	1	0	0	1	1	0	0	0	0	0	6	0	0	1	1	0	1
31	1	1162	34	1152	8.199	5	8.699	3	9.8	1	49	1	1	49	1	1	1	1	0	0	1	0	0	1	0	0	1	0	0	1	4	0	0	1	1	1	1
28	1	1370	34.1429	2326	#NULL!	#NULL!	9	3	11.2	3	88	0	0	92	0	0	0	0	0	0	1	0	0	1	0	0	0	#NULL!	0	0	1	0	0	0	0	0	0
28	1	1412	34.2857	2248	8	5	10.8	6	13.5	6	110	0	0	117	0	0	0	0	0	0	1	0	0	1	0	0	0	0	0	0	1	0	0	0	0	0	0
28	1	1474	34.7	2512	7.5	4	9.5	4	12	5	90	0	0	84	0	1	0	0	0	0	1	0	0	1	0	0	0	0	0	0	1	0	0	0	0	0	0
30	1	1310	34.8571	2114	7.6	3	9.9	5	14	6	80	0	1	80	0	1	0	1	0	0	1	0	0	0	0	0	0	0	0	0	1	0	0	0	0	0	0
29	1	1422	34.8571	1990	7.4	4	10.4	5	13.8	6	99	0	0	112	0	0	0	0	0	1	1	0	0	1	0	0	0	0	0	0	1	0	0	0	0	0	0
30	1	1500	35	2435	7.8	3	11	6	13	5	94	0	0	92	0	0	0	0	0	0	1	0	0	1	0	0	0	0	0	0	1	0	0	0	0	0	0
29	1	1406	35	2380	9	6	10.9	6	13	5	78	0	1	88	0	0	0	0	0	0	1	0	0	1	0	0	0	0	0	0	1	0	0	0	0	0	0
30	1	1430	35	2310	8	5	9.5	4	12.5	5	100	0	0	107	0	0	0	0	0	0	1	0	0	1	0	0	0	0	0	0	1	0	0	0	0	0	0
30	1	1440	35	2270	8	5	9.5	4	12.5	5	106	0	0	103	0	0	0	0	0	1	1	0	0	1	0	1	0	0	0	0	1	0	0	0	0	0	0
30	1	1200	35	2232	6.8	3	9	4	11	3	112	0	0	88	0	0	0	0	0	0	1	0	0	1	0	0	0	0	0	0	1	0	0	0	0	0	0
27	1	1312	35	2134	8.8	7	10.98	6	12.4	6	86	0	0	88	0	0	0	0	0	0	1	0	0	0	0	0	0	0	0	0	1	0	0	0	0	0	0
28	1	1224	35	1940	7.6	4	8.199	2	10	2	80	0	1	84	0	1	0	0	0	0	1	0	0	1	0	0	0	0	0	0	1	0	0	0	0	0	0
28	1	1246	35	2164	7.7	4	9.199	4	13.4	5	110	0	0	100	0	0	0	0	0	0	1	0	0	1	0	0	0	0	0	0	1	0	0	0	0	0	0
28	1	1386	35	2704	8.9	6	9.699	5	12.3	5	86	0	0	73	0	1	0	0	0	0	1	0	0	0	0	0	0	0	0	0	1	0	0	0	0	0	0
29	1	1490	35	2200	9.3	6	11.8	6	13.9	6	92	0	0	88	0	0	0	1	0	0	1	0	0	1	0	0	0	0	0	0	1	0	0	0	0	0	0
29	1	1298	35	2410	#NULL!	#NULL!	11	6	14	7	78	0	1	92	0	0	0	0	0	1	1	0	0	1	1	0	0	#NULL!	0	0	1	0	0	0	0	0	0
28	1	1266	35	2305	8.1	5	9.699	5	11.5	4	114	0	0	107	0	0	0	0	0	1	1	0	0	1	1	1	0	0	0	0	1	0	0	0	0	0	0
29	1	1230	35	2054	7.8	4	9.9	5	13.7	6	98	0	0	84	0	1	0	0	0	1	1	0	0	1	0	1	0	0	0	0	1	0	0	0	0	0	0
28	1	1400	35	2092	8.6	6	10.6	6	13	5	110	0	0	96	0	0	0	0	0	0	1	0	0	1	1	0	0	0	0	0	1	0	0	0	0	0	0
28	1	1265	35	2258	8.1	5	11	6	14.1	6	78	0	1	88	0	0	0	1	0	0	1	0	0	1	0	0	0	0	0	0	1	0	0	0	0	0	0
29	1	1398	35	2285	#NULL!	#NULL!	12.6	8	15.6	8	103	0	0	111	0	0	0	0	0	0	1	0	0	1	0	0	0	#NULL!	0	0	1	0	0	0	0	0	0
28	1	1097	35	2030	8.9	6	10.6	6	14.6	7	86	0	0	100	0	0	0	0	0	0	1	0	0	1	0	1	0	0	0	0	1	0	0	0	0	0	0
30	1	1369	35	2040	6.6	2	8.1	3	11.5	4	104	0	0	106	0	0	0	0	0	0	1	0	0	0	0	0	0	0	0	0	1	0	0	0	0	0	0
31	1	1391	35	2130	8.699	6	10.19	6	12.5	5	80	0	1	96	0	0	0	0	0	1	1	0	0	1	0	1	0	0	0	0	1	0	0	0	0	0	0
30	1	1456	35	2302	#NULL!	#NULL!	9.699	5	11.5	3	82	0	1	84	0	1	0	0	0	0	1	0	0	1	0	0	0	#NULL!	0	0	1	0	0	0	0	0	0
31	1	1485	35	2270	7.2	3	8.9	3	10.5	3	86	0	0	117	0	0	0	1	0	0	1	0	0	1	0	0	0	0	0	0	1	0	0	0	0	0	0
29	1	1318	35	2440	8.3	6	10.9	5	13.8	6	113	0	0	103	0	0	0	1	0	0	1	0	0	1	1	0	0	0	0	0	1	0	0	0	0	0	0
27	1	1150	35	2108	7.3	3	8.1	2	10.1	2	94	0	0	91	0	0	0	0	0	0	1	0	0	1	0	0	0	0	0	0	1	0	0	0	0	0	0
31	1	1410	35	2040	6.2	1	7.5	1	10.19	2	118	0	0	92	0	0	0	0	0	0	1	0	0	0	0	0	0	1	1	0	1	0	0	0	0	0	0
29	1	1495	35	2260	9	6	11.5	6	15	8	78	0	1	96	0	0	0	0	0	1	1	0	0	1	0	0	0	0	0	0	1	0	0	0	0	0	0
27	1	1078	35	2390	9.5	6	10.4	5	13	#NULL!	86	0	0	96	0	0	0	0	0	0	1	0	0	1	0	0	0	0	0	#NULL!	1	0	0	0	0	0	0
33	1	1278	35	2272	6.2	1	8	1	8.9	1	82	0	1	92	0	0	1	0	0	0	1	0	0	1	0	0	0	1	1	1	1	1	0	0	0	0	1
32	1	1374	35	2172	6.5	1	7.6	1	10.1	2	96	0	0	95	0	0	1	1	0	0	1	0	0	1	0	0	0	1	1	0	1	1	0	0	0	0	1
26	1	964	35	2102	6.7	2	8.699	3	10.3	3	66	1	1	92	0	0	0	0	0	0	1	0	0	1	0	0	0	0	0	0	1	0	0	0	1	0	1
30	1	1356	35	2280	6	1	5.9	1	7.3	2	#NULL!	1	1	#NULL!	1	1	0	1	0	0	1	0	0	1	0	0	0	1	1	0	2	0	0	1	1	1	1
27	1	1360	35	2220	11.2	8	14	8	17	8	62	1	1	60	1	1	0	0	0	0	1	0	0	1	1	0	0	0	0	0	6	0	0	1	1	1	1
28	1	1246	35.1429	2330	8.5	6	9.3	4	11.4	4	98	0	0	77	0	1	0	0	0	1	1	0	#NULL!	1	1	1	0	0	0	0	1	0	0	0	0	0	0
29	1	1414	35.2857	2314	9	5	10	5	12.8	5	94	0	0	92	0	0	0	0	0	0	1	0	0	1	0	0	0	0	0	0	1	0	0	0	0	0	0
29	1	1430	35.2857	2240	7.5	4	9	4	13	5	102	0	0	89	0	0	0	0	0	0	1	0	0	1	1	0	0	0	0	0	1	0	0	0	0	0	0
24	1	838	25.2857	#NULL!	8.4	5	10.7	6	14.1	5	49	1	1	49	1	1	0	#NULL!	0	0	1	0	0	1	1	0	#NULL!	0	0	0	1	0	0	0	1	1	1
29	1	1466	35.2857	2128	8.4	5	11	6	14.2	6	102	0	0	88	0	0	0	0	0	0	1	0	0	1	0	0	0	0	0	0	1	0	0	0	0	0	0
31	1	1420	35.5714	2206	7	3	8.9	2	11.35	4	74	0	1	84	0	1	0	0	0	0	1	0	0	0	0	0	0	0	0	0	1	0	0	0	0	0	0
30	1	1314	35.7143	2190	7.7	4	8.3	3	#NULL!	#NULL!	76	0	1	96	0	0	0	1	0	0	1	0	0	0	0	0	0	0	0	#NULL!	1	0	0	0	0	0	0
27	1	1140	35.7143	2262	9	6	9.8	4	12.1	4	104	0	0	92	0	0	0	0	0	0	1	0	0	1	1	0	0	0	0	0	1	0	0	0	0	0	0
28	1	1302	35.8571	2270	9	6	10	5	13.1	5	104	0	0	81	0	1	0	1	0	0	1	0	0	0	0	0	0	0	0	0	1	0	0	0	0	0	0
28	1	1140	35.8571	2200	8.4	5	9.699	5	11.7	4	99	0	0	89	0	0	0	1	0	1	1	0	0	1	1	1	0	0	0	0	1	0	0	0	0	0	0
31	1	1238	36	1684	8.5	6	11.5	6	12	4	72	0	1	84	0	1	1	0	0	0	1	0	0	1	0	0	1	0	0	0	1	0	0	0	0	0	0
30	1	1424	36	2665	6.5	2	8.4	2	10.5	3	99	0	0	96	0	0	0	1	0	0	1	0	0	1	0	0	0	0	0	0	1	0	0	0	0	0	0
30	1	1360	36	2355	7.7	3	8.1	1	10	2	86	0	0	80	0	1	0	0	0	0	1	0	0	1	1	0	0	0	1	0	1	0	0	0	0	0	0
27	1	1450	36	2090	8.6	5	11.5	7	13	6	78	0	1	100	0	0	0	1	0	0	1	0	0	0	0	0	0	0	0	0	1	0	0	0	0	0	0
30	1	1425	36	2200	6.5	2	8.199	2	10.6	#NULL!	86	0	0	103	0	0	0	0	0	0	1	0	0	1	0	0	0	0	0	#NULL!	1	0	0	0	0	0	0
31	1	1448	36	2040	6.9	3	8.699	3	11.1	3	82	0	1	92	0	0	0	0	0	0	1	0	0	1	0	0	0	0	0	0	1	0	0	0	0	0	0
31	1	1205	36	2180	7.7	4	9.4	4	11.3	3	82	0	1	88	0	0	1	0	0	#NULL!	1	0	0	1	0	0	0	0	0	0	1	0	0	0	0	0	0
29	1	1384	36	2110	7.4	3	9	3	11.2	3	102	0	0	100	0	0	0	1	0	0	1	0	0	1	0	0	0	0	0	0	1	0	0	0	0	0	0
27	1	1076	36	2236	8.5	5	9.699	4	12.8	5	76	0	1	96	0	0	0	0	0	1	1	0	0	1	1	1	0	0	0	0	1	0	0	0	0	0	0
26	1	980	36	2306	7.3	3	9.5	4	12	5	108	0	0	96	0	0	0	0	0	0	1	0	0	1	0	0	0	0	0	0	1	0	0	0	0	0	0
28	1	1156	36	2258	10	8	11	6	14.6	7	100	0	0	103	0	0	0	1	0	1	1	0	0	1	1	0	0	0	0	0	1	0	0	0	0	0	0
29	1	1258	36	2050	8.9	5	9.199	4	12	4	76	0	1	84	0	1	0	0	0	0	1	0	0	1	0	0	0	0	0	0	1	0	0	0	0	0	0
27	1	1172	36	2539	8.699	5	10.9	6	13.7	6	100	0	0	103	0	0	0	1	1	1	1	0	0	1	1	1	0	0	0	0	1	0	0	0	0	0	0
30	1	1490	36	2300	7.9	4	9.4	4	11.6	4	108	0	0	100	0	0	0	0	0	0	1	0	0	1	0	0	0	0	0	0	1	0	0	0	0	0	0
30	1	1365	36	2140	7.9	4	9.5	4	11.9	4	88	0	0	88	0	0	0	1	0	0	1	0	0	1	0	0	0	0	0	0	1	0	0	0	0	0	0
29	1	1390	36	2040	8.6	6	10.4	5	12.4	4	98	0	0	96	0	0	0	0	0	0	1	0	0	1	0	0	0	0	0	0	1	0	0	0	0	0	0
30	1	1458	36	2280	7.7	4	8.8	3	10.7	3	76	0	1	88	0	0	0	0	0	1	1	0	0	1	0	0	0	0	0	0	1	0	0	0	0	0	0
28	1	1102	36	2078	7.4	#NULL!	10.7	4	12.9	5	76	0	1	72	0	1	0	0	0	0	1	0	0	1	0	0	0	#NULL!	0	0	1	0	0	0	0	0	0
29	1	1294	36	2154	8.4	5	10.5	6	14.7	6	106	0	0	92	0	0	0	0	0	0	1	0	0	1	0	0	0	0	0	0	1	0	0	0	0	0	0
30	1	1440	36	2220	8	5	9.699	5	11.8	4	120	0	0	117	0	0	0	0	0	0	1	0	0	1	0	0	0	0	0	0	1	0	0	0	0	0	0
26	1	972	36	2380	9.9	6	9.6	4	14.2	6	90	0	0	107	0	0	0	0	0	1	1	1	0	1	0	1	0	0	0	0	1	0	0	0	0	0	0
28	1	1290	36	2340	6	1	7.5	1	9.699	1	80	0	1	85	0	0	0	0	0	0	1	0	0	1	0	0	0	1	1	1	1	0	0	0	0	0	0
29	1	1450	36	2230	6.8	3	9.9	5	12.4	5	91	0	0	85	0	0	0	0	0	0	1	0	0	1	0	0	0	0	0	0	1	0	0	0	0	0	0
28	1	1425	36	2250	9.699	7	11.7	7	14	6	96	0	0	103	0	0	0	0	0	0	1	0	0	1	0	0	0	0	0	0	1	0	0	0	0	0	0
29	1	1208	36	2113	6.9	3	8.5	3	11.8	4	90	0	0	96	0	0	0	1	0	1	1	0	0	1	0	1	0	0	0	0	1	0	0	0	0	0	0
26	1	864	36	2708	9.6	7	10.7	5	13.1	5	74	0	1	103	0	0	0	0	0	0	1	0	1	1	0	1	0	0	0	0	1	0	0	0	0	0	0
30	1	1284	36	2290	7.5	3	8.5	2	12.2	3	106	0	0	100	0	0	0	0	0	1	1	0	0	0	0	1	0	0	0	0	1	0	0	0	0	0	0
29	1	1440	36	2440	8.6	5	9.699	5	13	5	92	0	0	100	0	0	0	0	0	0	1	0	1	1	0	0	0	0	0	0	1	0	0	0	0	0	0
29	1	1406	36	2220	8	4	9.6	5	12.7	5	96	0	0	100	0	0	0	1	0	0	1	0	0	1	0	0	0	0	0	0	1	0	0	0	0	0	0
30	1	1500	36	2600	9	6	10.5	7	14	7	118	0	0	103	0	0	0	0	0	0	1	0	0	1	0	0	0	0	0	0	1	0	0	0	0	0	0
29	1	1365	36	2258	8.3	5	10.19	4	12	4	90	0	0	84	0	1	0	0	0	1	1	0	0	1	0	1	0	0	0	0	1	0	0	0	0	0	0
30	1	1330	36	2410	7.2	3	8.199	2	10.6	#NULL!	92	0	0	92	0	0	0	0	0	0	1	0	0	1	0	0	0	0	0	#NULL!	1	0	0	0	0	0	0
28	1	1246	36	2308	7.5	3	9.4	4	13	5	86	0	0	92	0	0	0	1	0	0	1	0	0	1	1	0	0	0	0	0	1	0	0	0	0	0	0
27	1	1114	36	2330	7.7	4	9.4	4	11.3	4	102	0	0	100	0	0	0	1	0	0	1	0	1	1	0	0	0	0	0	0	1	0	0	0	0	0	0
32	1	1472	36	2085	7	3	8.8	3	11	4	86	0	0	81	0	1	1	0	0	0	1	0	0	0	0	0	0	0	0	0	1	0	0	0	0	0	0
30	1	1400	36	2220	7.6	4	9.4	4	11.5	5	88	0	0	85	0	0	0	0	0	0	1	0	0	1	0	0	0	0	0	0	1	0	0	0	0	0	0
30	1	1375	36	2206	7.5	4	9.3	3	10.8	3	96	0	0	80	0	1	0	0	0	1	1	0	0	1	1	1	0	0	0	0	1	0	0	0	0	0	0
31	1	1470	36	2214	9	6	11.6	7	18.5	8	106	0	0	92	0	0	0	0	0	0	1	0	0	0	0	0	0	0	0	0	1	0	0	0	0	0	0
30	1	1485	36	2300	7.6	4	9	3	13	5	100	0	0	96	0	0	0	0	0	0	1	0	0	1	1	0	0	0	0	0	1	0	0	0	0	0	0
28	1	1114	36	2738	8.199	5	9.9	4	13.2	5	88	0	0	92	0	0	0	1	0	0	1	0	0	0	0	0	0	0	0	0	1	0	0	0	0	0	0
29	1	1346	36	2396	9.199	6	11	6	14.2	6	94	0	0	80	0	1	0	0	0	1	1	0	0	1	1	1	0	0	0	0	1	0	0	0	0	0	0
29	1	1246	36	2372	9.1	6	10.19	5	12.1	3	94	0	0	77	0	1	0	0	0	0	1	0	0	0	0	0	0	0	0	0	1	0	0	0	0	0	0
29	1	1350	36	2594	8.6	5	10.1	5	12.2	3	116	0	0	107	0	0	0	0	0	0	1	0	0	1	1	0	0	0	0	0	1	0	0	0	0	0	0
29	1	1438	36	2554	11.7	8	13.8	8	16.5	8	88	0	0	92	0	0	0	#NULL!	0	0	1	0	0	0	0	0	0	0	0	0	1	0	0	0	0	0	0
28	1	1205	36	2345	10.6	7	#NULL!	#NULL!	13.5	6	74	0	1	92	0	0	0	0	0	0	1	0	0	1	0	0	0	0	#NULL!	0	1	0	0	0	0	0	0
30	1	1230	36	2200	7.2	3	9.6	5	11.7	4	108	0	0	110	0	0	0	0	0	#NULL!	1	0	0	0	0	0	0	0	0	0	1	0	0	0	0	0	0
23	1	670	36	2630	#NULL!	#NULL!	#NULL!	#NULL!	13.2	5	78	0	1	103	0	0	0	0	0	1	1	1	1	1	0	1	0	#NULL!	#NULL!	0	1	0	0	0	0	0	0
31	1	1470	36	2038	7.7	2	8.199	2	10.19	2	78	0	1	80	0	1	0	0	0	0	1	0	0	1	1	0	0	0	0	0	1	0	0	0	0	0	0
30	1	1400	36	2125	8.199	6	10	5	12	4	74	0	1	80	0	1	0	0	0	#NULL!	1	0	0	1	1	0	0	0	0	0	1	0	0	0	0	0	0
32	1	1490	36	2185	6.4	2	9	4	10.5	2	88	0	0	92	0	0	1	0	0	#NULL!	1	0	0	0	0	0	0	0	0	0	1	0	0	0	0	0	0
31	1	1302	36	2202	6.7	3	8.8	4	11.8	4	108	0	0	106	0	0	1	0	0	0	1	0	0	0	0	0	0	0	0	0	1	0	0	0	0	0	0
29	1	1220	36	2374	7.6	4	9.5	5	12.5	5	112	0	0	103	0	0	0	0	0	0	1	0	0	1	0	0	0	0	0	0	1	0	0	0	0	0	0
30	1	1365	36	2360	8.6	6	9.5	5	10.8	2	122	0	0	92	0	0	0	0	0	1	1	0	0	1	0	1	0	0	0	0	1	0	0	0	0	0	0
29	1	1400	36	2242	8	5	9.9	5	#NULL!	#NULL!	104	0	0	99	0	0	0	0	0	0	1	0	0	1	1	0	0	0	0	#NULL!	1	0	0	0	0	0	0
32	1	1340	36	2324	6.4	1	8.4	2	10	2	92	0	0	92	0	0	1	0	0	1	1	0	0	1	0	1	0	1	0	0	1	0	0	0	0	0	0
32	1	1382	36	2290	8.5	5	9.4	3	13.3	5	106	0	0	88	0	0	1	0	0	0	1	0	0	0	0	0	0	0	0	0	1	0	0	0	0	0	0
28	1	1136	36	1948	8.6	6	9.199	4	11	2	82	0	1	84	0	1	0	0	0	0	1	0	0	1	0	0	0	0	0	0	5	0	0	1	0	0	1
28	1	1272	36	2464	8.1	5	10.3	5	13.1	5	80	0	1	73	0	1	0	0	0	0	1	0	0	1	1	0	0	0	0	0	6	0	0	1	0	0	1
28	1	988	36	2290	7.2	4	8.5	2	11.5	4	106	0	0	107	0	0	0	0	0	0	1	0	0	1	0	0	0	0	0	0	1	1	0	0	0	0	1
30	1	1482	36	2136	8.1	5	12	7	14.4	7	112	0	0	96	0	0	0	0	0	0	1	0	0	1	0	0	0	0	0	0	1	1	0	0	0	0	1
25	1	926	36	2342	7.7	4	8.5	3	10.19	2	92	0	0	88	0	0	0	#NULL!	0	0	1	0	0	1	1	1	0	0	0	0	1	1	0	0	0	0	1
30	1	1480	36	2590	7.3	3	8.5	3	10.1	1	94	0	0	92	0	0	0	0	0	0	1	0	0	1	1	1	0	0	0	1	1	1	0	0	0	0	1
32	1	1490	36	2090	#NULL!	#NULL!	9.199	4	11.4	4	64	1	1	84	0	1	1	0	0	0	1	0	0	1	0	0	0	#NULL!	0	0	1	0	0	0	1	0	1
31	1	1330	36	2025	7.2	3	9.1	4	10	2	60	1	1	80	0	1	1	1	0	0	1	0	0	0	0	0	0	0	0	0	1	0	0	0	1	0	1
31	1	1414	36	2282	#NULL!	#NULL!	8.199	1	11	2	52	1	1	92	0	0	0	0	0	0	1	0	0	0	0	0	0	#NULL!	1	0	6	0	0	1	1	0	1
30	1	1436	36	2050	7.9	4	8.9	3	11.4	3	80	0	1	69	1	1	0	0	0	0	1	0	0	1	0	0	0	0	0	0	1	0	0	0	0	1	1
28	1	1260	36	2740	9.4	6	11.4	7	14	7	104	0	0	57	1	1	0	0	0	0	1	0	1	1	0	1	0	0	0	0	3	0	0	1	0	1	1
31	1	1220	36	2208	5.9	1	8	2	9.6	1	68	1	1	60	1	1	1	0	0	0	1	0	0	1	0	0	0	1	0	1	1	0	0	0	1	1	1
28	1	1280	36	2728	7.8	5	8.6	4	11	3	68	1	1	61	1	1	0	0	0	0	1	0	0	1	0	0	0	0	0	0	1	0	0	0	1	1	1
29	1	1280	36	2270	6.9	3	9.1	4	11.3	3	66	1	1	#NULL!	1	1	0	0	0	0	1	0	0	1	0	0	0	0	0	0	4	0	0	1	1	1	1
27	1	830	36	2330	8	5	9	3	11	3	62	1	1	57	1	1	1	0	0	0	1	0	0	1	1	0	0	0	0	0	6	0	0	1	1	1	1
26	1	820	36	2672	6.6	2	8	1	9.6	1	#NULL!	1	1	#NULL!	1	1	0	1	0	1	1	0	0	1	0	1	0	0	1	1	1	1	0	0	1	1	1
31	1	1390	36	2300	6.5	2	6.8	1	8.5	1	58	1	1	57	1	1	0	#NULL!	0	0	1	0	#NULL!	0	0	0	0	0	1	1	6	1	0	1	1	1	1
29	1	1400	36.1429	2470	7.6	4	8.6	2	11	3	88	0	0	72	0	1	0	1	0	0	1	0	0	1	0	0	0	0	0	0	1	0	0	0	0	0	0
30	1	1500	36.2	2200	8.4	6	9.5	4	10.9	3	80	0	1	96	0	0	0	0	0	0	1	0	0	1	0	0	0	0	0	0	1	1	0	0	0	0	1
30	1	1190	36.2	2312	8.3	5	9.5	4	11	3	110	0	0	61	1	1	1	1	0	0	1	0	0	1	0	0	0	0	0	0	1	0	0	0	0	1	1
25	1	970	36.2857	2496	7.7	4	8.699	3	10.4	2	98	0	0	96	0	0	0	1	0	0	1	0	0	1	0	0	0	0	0	0	1	0	0	0	0	0	0
31	1	1346	36.2857	2182	7.4	3	8.6	2	11.7	3	70	0	1	96	0	0	1	1	0	0	1	0	0	1	0	0	0	0	0	0	1	1	0	0	0	0	1
30	1	1268	36.4286	2186	6.2	1	8.6	3	11.1	3	76	0	1	77	0	1	0	0	0	1	1	0	0	1	1	1	0	1	0	0	1	0	0	0	0	0	0
29	1	1204	36.4286	2220	8.199	5	11.8	6	13.2	5	74	0	1	107	0	0	0	1	0	0	1	0	0	1	0	0	0	0	0	0	1	0	0	0	0	0	0
24	1	625	36.4286	2060	6.9	3	8.5	2	10.7	3	74	0	1	92	0	0	0	1	0	1	1	0	0	1	1	0	0	0	0	0	6	0	0	1	0	0	1
31	1	1426	36.5	2246	8.6	6	10.5	6	13	5	80	0	1	103	0	0	0	0	0	0	1	0	0	1	0	0	0	0	0	0	1	0	0	0	0	0	0
30	1	1295	36.5714	2242	8.199	5	10	5	13.4	6	80	0	1	80	0	1	0	0	0	#NULL!	1	0	0	1	1	0	0	0	0	0	1	0	0	0	0	0	0
28	1	1160	36.5714	2400	8.6	5	10	5	13.5	6	84	0	1	100	0	0	0	1	0	0	1	0	0	1	0	0	0	0	0	0	1	0	0	0	0	0	0
29	1	1180	36.5714	2226	7.7	4	9.699	4	12.9	5	82	0	1	84	0	1	0	1	0	1	1	0	0	1	0	1	0	0	0	0	1	1	0	0	0	0	1
25	1	832	36.5714	2322	6.9	2	7.6	1	9.5	1	64	1	1	77	0	1	0	0	0	0	1	0	0	1	0	0	0	0	1	1	1	0	0	0	1	0	1
32	1	1215	36.7	2030	6.2	2	7.8	1	9.9	2	80	0	1	80	0	1	1	0	0	0	1	0	1	1	0	0	1	0	1	0	1	0	0	0	0	0	0
32	1	1360	36.7	2110	7.1	4	8.4	2	11.2	3	114	0	0	100	0	0	1	0	0	0	1	0	0	1	0	0	1	0	0	0	1	1	0	0	0	0	1
27	1	1236	36.7143	2340	#NULL!	#NULL!	10.9	6	12.5	5	108	0	0	88	0	0	0	0	0	0	1	0	0	1	0	0	0	#NULL!	0	0	1	0	0	0	0	0	0
29	1	1120	36.7143	2430	7	3	8.8	4	10.19	5	106	0	0	80	0	1	0	0	0	1	1	0	0	1	0	1	0	0	0	0	1	0	0	0	0	0	0
26	1	934	36.7143	2415	6.38	3	8.69	3	10.95	3	70	0	1	92	0	0	0	0	1	1	1	0	1	1	1	1	0	0	0	0	1	0	0	0	0	0	0
26	1	950	36.7143	2435	6.4	2	7.96	1	10.7	3	99	0	0	104	0	0	0	1	0	0	1	0	0	1	0	0	0	0	1	0	1	0	0	0	0	0	0
27	1	1140	36.7143	2450	10.79	7	11.2	7	15.2	8	92	0	0	88	0	0	0	0	0	0	1	0	0	1	1	0	0	0	0	0	1	1	0	0	0	0	1
32	1	1326	36.8571	2226	7.1	5	9.6	5	11.2	3	50	1	1	84	0	1	1	1	0	0	1	0	0	1	0	0	0	0	0	0	1	0	0	0	1	0	1
29	1	1232	36.8571	2384	7.6	4	10.17	5	13.6	6	98	0	0	69	1	1	0	0	0	0	1	0	0	1	0	0	0	0	0	0	1	0	0	0	0	1	1
28	1	1032	36.8571	2154	7.8	6	9.1	3	11	3	98	0	0	113	0	0	0	0	0	0	1	0	0	1	0	0	0	0	0	0	1	1	0	0	0	0	1
30	1	1490	37	2216	7.5	5	9.8	5	12.4	5	90	0	0	73	0	1	0	0	0	0	1	0	0	0	0	0	0	0	0	0	1	0	0	0	0	0	0
31	1	1352	37	2240	8.5	6	9	3	10.9	3	108	0	0	77	0	1	1	0	0	0	1	0	0	1	0	0	0	0	0	0	1	0	0	0	0	0	0
31	1	1482	37	2458	9.199	6	#NULL!	#NULL!	15	7	76	0	1	54	1	1	0	0	0	0	1	0	0	1	0	0	0	0	#NULL!	0	1	0	0	0	0	1	1
30	1	1120	37	2155	6.7	3	8.5	2	10.19	2	95	0	0	88	0	0	1	0	0	0	1	0	0	1	0	0	0	0	0	0	1	0	0	0	0	0	0
28	1	1224	37	2160	#NULL!	#NULL!	9.199	4	12.8	5	99	0	0	123	0	0	0	0	0	0	1	0	0	1	0	0	0	#NULL!	0	0	1	0	0	0	0	0	0
30	1	1500	37	2475	9.3	6	11	6	13.3	#NULL!	94	0	0	84	0	1	0	0	0	0	1	0	0	1	1	0	0	0	0	#NULL!	1	0	0	0	0	0	0
31	1	1400	37	2330	6.9	2	8.3	2	11.4	#NULL!	117	0	0	84	0	1	0	0	0	0	1	0	0	1	0	0	0	0	0	#NULL!	1	0	0	0	0	0	0
32	1	1362	37	2430	7.4	2	10	5	13.1	5	72	0	1	80	0	1	1	0	0	0	1	0	0	1	0	0	0	0	0	0	1	0	0	0	0	0	0
28	1	1293	37	2972	7.7	4	9.5	4	12.6	5	84	0	1	80	0	1	0	0	0	0	1	0	0	1	0	0	0	0	0	0	1	0	0	0	0	0	0
31	1	1350	37	1936	7.8	4	10.4	5	11.8	4	94	0	0	84	0	1	1	0	0	0	1	0	0	1	0	0	1	0	0	0	1	0	0	0	0	0	0
30	1	1274	37	2204	7	3	7.8	1	9.3	1	102	0	0	100	0	0	0	1	0	0	1	0	0	1	0	0	0	0	1	1	1	0	0	0	0	0	0
31	1	1300	37	2050	6.7	2	8.4	2	11	3	91	0	0	89	0	0	1	0	0	1	1	0	0	1	1	1	0	0	0	0	1	0	0	0	0	0	0
29	1	1128	37	2040	7.8	4	8.4	2	11.2	3	105	0	0	100	0	0	0	1	0	1	1	0	0	1	0	0	0	0	0	0	1	0	0	0	0	0	0
29	1	1250	37	2175	7.5	4	8.9	3	11.2	3	95	0	0	84	0	1	0	1	0	1	1	0	0	1	1	1	0	0	0	0	1	0	0	0	0	0	0
28	1	1075	37	2200	8.199	5	10	5	12.4	4	82	0	1	96	0	0	0	1	0	1	1	0	0	1	0	0	0	0	0	0	1	0	0	0	0	0	0
29	1	1250	37	2170	8.199	2	8.3	2	10.19	2	105	0	0	92	0	0	0	1	0	1	1	0	0	1	0	0	0	0	0	0	1	0	0	0	0	0	0
30	1	1375	37	2220	7.5	4	9.3	4	11	3	72	0	1	88	0	0	0	0	0	1	1	0	0	1	0	1	0	0	0	0	1	0	0	0	0	0	0
26	1	1010	37	2320	7.9	4	9.9	5	12.7	5	94	0	0	96	0	0	0	1	0	1	1	1	1	1	1	0	0	0	0	0	1	0	0	0	0	0	0
27	1	1070	37	2270	6.6	2	9.3	4	10.3	5	80	0	1	76	0	1	0	0	0	0	1	0	0	1	0	0	0	0	0	0	1	0	0	0	0	0	0
27	1	1108	37	2271	#NULL!	#NULL!	9.8	5	14	6	78	0	1	96	0	0	0	0	0	0	1	0	0	1	0	0	0	#NULL!	0	0	1	0	0	0	0	0	0
28	1	1328	37	3074	8.3	5	9.199	3	12.2	5	90	0	0	88	0	0	0	0	0	0	1	0	0	#NULL!	0	0	0	0	0	0	1	0	0	0	0	0	0
29	1	1250	37	2318	9.1	6	10	5	11.9	4	84	0	1	88	0	0	0	1	0	0	1	0	0	1	0	0	0	0	0	0	1	0	0	0	0	0	0
32	1	1378	37	2100	6.7	2	8.6	3	11.3	3	98	0	0	92	0	0	1	0	0	0	1	0	0	1	0	0	1	0	0	0	1	0	0	0	0	0	0
29	1	1268	37	2341	7.8	4	9.1	4	11.9	4	118	0	0	92	0	0	0	0	0	1	1	0	0	1	0	1	0	0	0	0	1	0	0	0	0	0	0
31	1	1400	37	2240	8.5	6	10.5	6	15.5	8	98	0	0	103	0	0	0	1	0	0	1	0	0	0	0	0	0	0	0	0	1	0	0	0	0	0	0
29	1	1054	37	2240	6.8	3	7.9	1	10	2	98	0	0	96	0	0	1	0	0	1	1	0	0	1	0	1	0	0	1	0	1	0	0	0	0	0	0
30	1	1425	37	2020	8.699	6	9.6	4	11.6	4	106	0	0	103	0	0	0	0	0	1	1	0	0	1	0	1	0	0	0	0	1	0	0	0	0	0	0
29	1	1435	37	2400	8.4	5	#NULL!	#NULL!	12.2	4	70	0	1	80	0	1	0	0	0	0	1	0	0	1	0	0	0	0	#NULL!	0	1	0	0	0	0	0	0
27	1	1126	37	1962	8.3	5	9.8	5	10.9	3	92	0	0	80	0	1	0	0	0	0	1	0	0	1	0	0	1	0	0	0	1	0	0	0	0	0	0
31	1	1298	37	2120	7.9	5	9.199	4	13.2	5	82	0	1	88	0	0	1	1	0	0	1	0	0	1	0	0	1	0	0	0	1	0	0	0	0	0	0
28	1	884	37	2058	8.199	5	9.5	4	11.5	4	94	0	0	80	0	1	1	1	0	1	1	0	0	1	0	0	1	0	0	0	1	0	0	0	0	0	0
28	1	985	37	2465	6.4	2	7.9	5	9.699	1	106	0	0	118	0	0	0	0	0	0	1	0	0	1	0	1	0	0	0	1	1	0	0	0	0	0	0
31	1	1480	37	2340	8.1	5	8.9	3	12	4	99	0	0	97	0	0	0	1	0	0	1	0	0	1	0	0	0	0	0	0	1	0	0	0	0	0	0
29	1	1400	37	2236	8.1	5	8.6	2	12.1	4	98	0	0	103	0	0	0	0	0	0	1	0	0	1	0	0	0	0	0	0	1	0	0	0	0	0	0
26	1	1100	37	2400	8.5	5	9	3	11.3	3	92	0	0	85	0	0	0	0	0	1	1	0	0	1	1	1	0	0	0	0	1	0	0	0	0	0	0
34	1	1392	37	2094	6.4	2	8.1	1	10.4	3	93	0	0	87	0	0	1	0	0	0	1	0	0	0	0	0	1	0	1	0	1	0	0	0	0	0	0
27	1	941	37	2270	7.7	4	9.1	4	11.1	3	72	0	1	84	0	1	0	0	0	1	1	0	0	1	0	1	0	0	0	0	1	0	0	0	0	0	0
29	1	1490	37	2266	8.4	5	11	6	12.8	5	102	0	0	103	0	0	0	0	0	1	1	0	0	1	1	1	0	0	0	0	1	0	0	0	0	0	0
31	1	1334	37	2052	7.8	4	9.199	4	11.8	4	74	0	1	73	0	1	1	0	0	0	1	0	0	1	1	0	1	0	0	0	1	0	0	0	0	0	0
27	1	954	37	2324	7.3	3	9.8	4	12.1	6	100	0	0	100	0	0	0	1	0	1	1	0	1	1	1	1	0	0	0	0	1	0	0	0	0	0	0
32	1	1435	37	2360	7.2	3	8.199	2	12	3	96	0	0	84	0	1	1	0	0	0	1	0	0	0	0	0	0	0	0	0	1	0	0	0	0	0	0
27	1	1114	37	2920	8	4	9	3	11.9	3	100	0	0	92	0	0	0	0	0	0	1	0	0	1	0	0	0	0	0	0	1	0	0	0	0	0	0
30	1	1500	37	2208	8.5	3	10	5	13	5	84	0	1	92	0	0	0	#NULL!	0	0	1	0	0	0	0	0	0	0	0	0	1	0	0	0	0	0	0
30	1	1336	37	2480	7.3	3	10	5	13.7	5	92	0	0	94	0	0	0	0	0	1	1	0	0	1	1	1	0	0	0	0	1	0	0	0	0	0	0
29	1	1296	37	2518	#NULL!	#NULL!	10.3	5	#NULL!	#NULL!	102	0	0	80	0	1	0	#NULL!	0	0	1	0	0	0	0	0	0	#NULL!	0	#NULL!	1	0	0	0	0	0	0
28	1	1230	37	2044	7.5	4	8.199	2	9.1	2	96	0	0	92	0	0	0	1	0	0	1	0	0	1	1	0	1	0	0	0	1	0	0	0	0	0	0
33	1	1416	37	2312	7.3	3	9.15	3	10.19	2	90	0	0	121	0	0	1	0	0	0	1	0	0	0	0	0	0	0	0	0	1	0	0	0	0	0	0
30	1	1196	37	2246	9.199	6	#NULL!	#NULL!	12	6	88	0	0	100	0	0	1	0	0	0	1	0	0	1	0	0	0	0	#NULL!	0	1	0	0	0	0	0	0
30	1	1032	37	2202	8	5	10.5	6	13.1	5	110	0	0	100	0	0	1	0	0	1	1	0	0	1	0	1	0	0	0	0	1	0	0	0	0	0	0
28	1	1140	37	2560	8	3	9	2	10.5	2	106	0	0	113	0	0	0	0	0	0	1	0	0	1	1	0	0	0	0	0	1	0	0	0	0	0	0
30	1	1364	37	2150	7.4	3	8.4	2	11.3	3	84	0	1	80	0	1	0	0	0	0	1	0	0	1	0	0	0	0	0	0	1	0	0	0	0	0	0
30	1	1432	37	2457	8.3	5	#NULL!	#NULL!	12	4	102	0	0	96	0	0	0	0	0	0	1	0	0	1	1	0	0	0	#NULL!	0	1	0	0	0	0	0	0
28	1	1140	37	2651	8.3	5	9.3	4	11.3	3	94	0	0	103	0	0	0	0	0	1	1	0	0	1	1	1	0	0	0	0	1	0	0	0	0	0	0
31	1	1350	37	2408	8.4	5	9.9	4	13	5	94	0	0	100	0	0	1	0	0	0	1	0	0	1	0	0	0	0	0	0	1	0	0	0	0	0	0
29	1	1220	37	2390	7.6	4	8.6	3	11.7	4	84	0	1	87	0	0	0	0	0	0	1	0	0	1	0	0	0	0	0	0	1	0	0	0	0	0	0
31	1	1305	37	2000	7.8	4	9.699	4	12	2	94	0	0	85	0	0	1	0	0	0	1	0	0	1	0	0	1	0	0	0	1	0	0	0	0	0	0
28	1	1254	37	2216	#NULL!	#NULL!	9.3	4	11.2	3	124	0	0	80	0	1	0	0	0	0	1	0	1	1	1	0	0	#NULL!	0	0	1	0	0	0	0	0	0
29	1	1110	37	2790	8	5	10.3	5	12.5	5	102	0	0	101	0	0	0	0	0	0	1	0	0	1	0	0	0	0	0	0	1	0	0	0	0	0	0
31	1	1244	37	2220	6.8	3	8.3	3	11.5	4	86	0	0	77	0	1	1	0	0	0	1	0	0	1	0	0	0	0	0	0	1	0	0	0	0	0	0
30	1	1450	37	2150	7.5	4	9.199	4	11.5	4	99	0	0	81	0	1	0	0	0	0	1	0	0	0	0	0	0	0	0	0	1	0	0	0	0	0	0
29	1	1280	37	2455	7.8	4	8.6	3	13.1	5	86	0	0	96	0	0	0	1	0	0	1	0	0	1	0	0	0	0	0	0	1	0	0	0	0	0	0
30	1	1380	37	2345	8.699	6	#NULL!	#NULL!	13.9	6	99	0	0	81	0	1	0	1	0	#NULL!	1	0	0	0	0	0	0	0	#NULL!	0	1	0	0	0	0	0	0
30	1	1220	37	2650	7.7	4	#NULL!	#NULL!	12.2	5	102	0	0	107	0	0	0	1	0	0	1	0	#NULL!	0	0	0	0	0	#NULL!	0	1	0	0	0	0	0	0
30	1	1145	37	2160	6.7	3	8.4	3	10.4	2	106	0	0	92	0	0	1	0	0	0	1	0	0	1	1	0	0	0	0	0	1	0	0	0	0	0	0
31	1	1415	37	2336	9.699	8	11	7	13	5	96	0	0	113	0	0	0	0	0	0	1	0	0	1	0	0	0	0	0	0	1	0	0	0	0	0	0
28	1	1214	37	2502	8.9	5	10.1	5	13.5	5	86	0	0	88	0	0	0	0	0	1	1	0	0	1	0	1	0	0	0	0	1	0	0	0	0	0	0
32	1	1486	37	2316	7.6	3	9.4	3	11	2	96	0	0	88	0	0	1	0	0	0	1	0	0	1	0	0	0	0	0	0	1	0	0	0	0	0	0
25	1	880	37	2254	7.6	4	9.9	5	12.2	5	118	0	0	103	0	0	0	0	0	1	1	0	0	1	1	0	0	0	0	0	1	0	0	0	0	0	0
31	1	1390	37	#NULL!	8	4	8.3	1	10.6	2	97	0	0	92	0	0	0	0	0	0	1	0	0	1	0	0	#NULL!	0	1	0	1	0	0	0	0	0	0
30	1	1072	37	2342	7.1	3	8.4	2	10.5	2	92	0	0	103	0	0	1	0	0	0	1	0	0	1	0	0	0	0	0	0	1	0	0	0	0	0	0
30	1	1028	37	2050	8.1	5	8.8	3	10.6	3	98	0	0	91	0	0	1	0	0	0	1	0	0	1	0	0	1	0	0	0	1	0	0	0	0	0	0
26	1	590	37	2070	6.6	2	8.199	2	10.3	2	74	0	1	84	0	1	1	0	0	1	1	0	1	1	0	0	1	0	0	0	1	0	0	0	0	0	0
30	1	1358	37	2158	7.1	3	9.3	4	11.6	4	86	0	0	96	0	0	0	0	0	0	1	0	0	1	0	0	0	0	0	0	1	0	0	0	0	0	0
30	1	952	37	1866	6.6	2	9.199	4	#NULL!	#NULL!	78	0	1	95	0	0	1	0	0	0	1	0	0	1	0	0	1	0	0	#NULL!	1	0	0	0	0	0	0
28	1	1414	37	2880	8.199	6	10.6	6	11.5	4	101	0	0	100	0	0	0	0	0	0	1	0	1	1	1	0	0	0	0	0	1	0	0	0	0	0	0
29	1	1150	37	2225	7.7	4	8.6	4	11	3	70	0	1	80	0	1	0	0	0	0	1	0	0	1	0	0	0	0	0	0	1	0	0	0	0	0	0
28	1	1290	37	2445	7.8	4	9.199	3	11.3	3	100	0	0	117	0	0	0	0	0	1	1	0	0	1	0	0	0	0	0	0	1	0	0	0	0	0	0
31	1	1345	37	2068	6.8	3	8.1	2	11.7	4	108	0	0	88	0	0	1	0	0	0	1	0	0	1	0	0	1	0	0	0	1	0	0	0	0	0	0
32	1	1435	37	2420	7.2	3	10.19	5	11.5	4	120	0	0	92	0	0	1	0	0	0	1	0	0	1	0	0	0	0	0	0	1	0	0	0	0	0	0
29	1	1275	37	2256	8.6	5	10	5	12.5	5	80	0	1	92	0	0	0	1	0	0	1	0	0	1	1	0	0	0	0	0	1	0	0	0	0	0	0
30	1	1475	37	2310	7.4	3	8	2	10	2	92	0	0	88	0	0	0	1	0	0	1	0	0	1	0	0	0	0	0	0	1	0	0	0	0	0	0
29	1	1335	37	2300	8.9	6	10.5	6	12.7	5	114	0	0	80	0	1	0	0	0	0	1	0	0	1	0	0	0	0	0	0	1	0	0	0	0	0	0
30	1	1498	37	2644	10.19	8	11.3	6	13.1	5	94	0	0	77	0	1	0	1	0	1	1	0	0	1	1	1	0	0	0	0	1	0	0	0	0	0	0
28	1	1260	37	3136	8.5	5	9.8	3	10.3	5	98	0	0	100	0	0	0	0	0	0	1	0	1	1	1	0	0	0	0	0	1	0	0	0	0	0	0
30	1	1388	37	2550	7.6	3	8.699	3	10.5	2	70	0	1	88	0	0	0	0	0	0	1	0	0	1	0	0	0	0	0	0	6	0	0	1	0	0	1
31	1	1310	37	2324	7.2	3	9.4	2	10.7	2	74	0	1	73	0	1	1	0	0	0	1	0	0	1	0	0	0	0	0	0	6	0	0	1	0	0	1
29	1	1332	37	2838	8	5	9	3	11.5	3	86	0	0	77	0	1	0	0	0	0	1	0	0	1	1	0	0	0	0	0	6	0	0	1	0	0	1
28	1	1044	37	2475	7	3	7.7	1	10.19	2	80	0	1	73	0	1	0	0	0	0	1	1	0	1	0	0	0	0	1	0	7	0	0	1	0	0	1
31	1	1374	37	2065	5.8	1	6.5	1	8.699	1	72	0	1	81	0	1	1	0	0	0	1	0	0	1	0	0	1	1	1	1	7	0	0	1	0	0	1
31	1	1205	37	2020	7.7	4	9.199	4	9.8	1	76	0	1	77	0	1	1	0	0	0	1	0	0	1	0	0	1	0	0	1	998	0	0	1	0	0	1
31	1	1370	37	2360	6.9	2	8.5	2	10.5	2	96	0	0	92	0	0	1	0	0	0	1	0	0	1	1	0	0	0	0	0	1	1	0	0	0	0	1
31	1	1364	37	2478	8	4	9	3	11	2	74	0	1	96	0	0	1	0	0	0	1	0	0	1	1	0	0	0	0	0	1	1	0	0	0	0	1
31	1	1262	37	2250	6.6	2	8.5	2	10.7	2	76	0	1	84	0	1	1	0	0	0	1	0	0	1	1	0	0	0	0	0	1	1	0	0	0	0	1
28	1	1060	37	2760	6.5	1	8	1	9.8	1	108	0	0	100	0	0	0	0	0	0	1	0	0	1	1	0	0	1	1	1	1	1	0	0	0	0	1
28	1	1210	37	2080	5.8	1	7.4	1	10.3	2	88	0	0	77	0	1	0	0	0	0	1	0	1	1	1	1	1	1	1	0	1	1	0	0	0	0	1
29	1	1058	37	2726	8	4	9.5	4	13	5	92	0	0	107	0	0	1	1	0	0	1	0	1	1	1	1	0	0	0	0	1	1	0	0	0	0	1
29	1	1405	37	2705	8.5	4	9.5	4	11	#NULL!	68	1	1	73	0	1	0	0	0	1	1	0	0	1	1	1	0	0	0	#NULL!	1	0	0	0	1	0	1
26	1	888	37	2368	7.2	3	9.6	4	12.3	4	64	1	1	84	0	1	0	0	0	1	1	0	0	1	1	1	0	0	0	0	1	0	0	0	1	0	1
28	1	1320	37	2750	8.1	4	10.5	5	13.4	5	68	1	1	85	0	0	0	0	0	1	1	0	0	1	1	0	0	0	0	0	1	0	0	0	1	0	1
27	1	1150	37	2695	9.1	6	10.19	5	11	3	56	1	1	73	0	1	0	1	0	0	1	0	0	1	0	0	0	0	0	0	6	0	0	1	1	0	1
31	1	1124	37	2256	6.9	2	8.1	2	10.3	2	68	1	1	92	0	0	1	0	0	0	1	0	0	0	0	0	0	0	0	0	6	0	0	1	1	0	1
27	1	1272	37	3000	7.5	4	9.1	4	10.4	2	111	0	0	#NULL!	1	1	0	0	0	0	1	0	0	1	1	0	0	0	0	0	1	0	0	0	0	1	1
28	1	1280	37	2250	8.1	5	8.01	2	10.3	2	70	0	1	55	1	1	0	1	0	1	1	0	0	1	0	1	0	0	0	0	1	0	0	0	0	1	1
27	1	960	37	2130	7.5	4	9.1	4	11.3	4	78	0	1	50	1	1	0	0	0	0	1	0	0	1	1	0	1	0	0	0	1	0	0	0	0	1	1
29	1	1227	37	2345	6.1	1	8.699	4	11.6	4	70	0	1	57	1	1	0	0	0	0	1	0	0	1	0	0	0	1	0	0	1	0	0	0	0	1	1
30	1	1482	37	2500	10.1	8	12	8	15.7	8	86	0	0	69	1	1	0	0	0	0	1	0	0	0	0	0	0	0	0	0	1	0	0	0	0	1	1
33	1	1406	37	2320	9.3	6	10.5	6	12	4	84	0	1	57	1	1	1	0	0	0	1	0	0	0	0	0	0	0	0	0	1	0	0	0	0	1	1
32	1	1500	37	2095	6.9	3	8.199	2	12	4	90	0	0	69	1	1	0	0	0	0	1	0	0	0	0	0	1	0	0	0	4	0	0	1	0	1	1
32	1	1492	37	2468	8.1	4	#NULL!	#NULL!	12.5	5	74	0	1	65	1	1	1	#NULL!	0	0	1	0	0	0	0	0	0	0	#NULL!	0	6	0	0	1	0	1	1
25	1	870	37	2516	7.7	3	8.4	2	11.1	3	80	0	1	61	1	1	0	0	0	1	1	0	0	1	1	1	0	0	0	0	6	0	0	1	0	1	1
31	1	1314	37	2250	8.4	5	6.5	1	11.1	3	#NULL!	1	1	54	1	1	1	0	0	1	1	0	0	1	0	1	0	0	1	0	1	0	0	0	1	1	1
28	1	1210	37	2840	9	5	10.19	4	12.8	4	56	1	1	69	1	1	0	0	0	0	1	0	0	1	0	0	0	0	0	0	1	0	0	0	1	1	1
30	1	1290	37	2712	7.7	4	9.199	4	11.6	4	52	1	1	50	1	1	0	0	0	0	1	0	0	0	0	0	0	0	0	0	1	0	0	0	1	1	1
27	1	1280	37	2700	7.5	4	8.4	3	9.9	2	#NULL!	1	1	#NULL!	1	1	0	0	0	0	1	0	0	1	0	0	0	0	0	0	2	0	0	1	1	1	1
29	1	1330	37	2170	7.8	4	8.5	2	9.4	1	66	1	1	58	1	1	0	1	0	0	1	0	0	1	0	0	0	0	0	1	6	0	0	1	1	1	1
27	1	1145	37	2605	7	3	9	3	10.5	2	58	1	1	52	1	1	0	0	1	1	1	0	0	1	1	1	0	0	0	0	6	0	0	1	1	1	1
31	1	1396	37	2508	7.5	3	9.5	5	11.9	3	60	1	1	61	1	1	0	0	0	0	1	0	0	1	1	0	0	0	0	0	6	0	0	1	1	1	1
31	1	1450	37	2430	9	5	9.699	4	13	5	51	1	1	61	1	1	0	0	0	1	1	0	0	1	0	1	0	0	0	0	6	0	0	1	1	1	1
31	1	1475	37	2410	8.199	5	8.8	3	11	3	#NULL!	1	1	57	1	1	0	1	0	1	1	0	0	1	1	1	0	0	0	0	6	0	0	1	1	1	1
29	1	948	37	2304	7.9	3	11	6	14.8	6	50	1	1	65	1	1	1	0	0	0	1	0	0	1	1	0	0	0	0	0	6	0	0	1	1	1	1
27	1	972	37	2970	8.3	5	9.699	5	12	5	60	1	1	69	1	1	0	0	0	0	1	0	0	1	1	0	0	0	0	0	6	0	0	1	1	1	1
34	1	1450	37.1	2115	8.199	5	9.9	5	12.6	5	86	0	0	117	0	0	1	0	0	0	1	0	0	1	0	0	1	0	0	0	1	0	0	0	0	0	0
27	1	905	37.1	2250	8	5	10	5	11.7	4	100	0	0	110	0	0	0	0	0	0	1	1	0	1	1	1	0	0	0	0	1	0	0	0	0	0	0
31	1	1395	37.1	2040	6.8	3	8.3	2	10.5	3	118	0	0	113	0	0	0	0	0	0	1	0	0	1	0	0	1	0	0	0	1	1	0	0	0	0	1
29	1	1402	37.1429	2520	9.199	6	10.1	5	11.7	4	95	0	0	100	0	0	0	0	0	0	1	0	0	1	0	1	0	0	0	0	1	0	0	0	0	0	0
28	1	852	37.1429	2326	8.86	6	9.5	4	12.1	5	96	0	0	77	0	1	1	0	#NULL!	0	1	0	0	0	0	0	0	0	0	0	1	1	0	0	0	0	1
27	1	900	37.1429	2068	7.39	3	9.8	5	12.4	5	#NULL!	1	1	#NULL!	1	1	0	1	0	1	1	0	0	1	1	1	1	0	0	0	2	0	0	1	1	1	1
33	1	1500	37.1429	2176	8	5	10.19	5	13.6	6	84	0	1	92	0	0	1	0	0	0	1	0	0	0	0	0	0	0	0	0	1	0	0	0	0	0	0
30	1	1332	37.2	2225	7.7	4	9.4	4	13.5	6	118	0	0	100	0	0	0	0	0	1	1	0	0	1	0	1	0	0	0	0	1	0	0	0	0	0	0
29	1	1320	37.2857	2240	8.6	6	9.4	4	11.4	1	86	0	0	#NULL!	1	1	0	1	0	1	1	0	0	1	0	1	0	0	0	1	4	0	0	1	0	1	1
29	1	1070	37.4	2300	6	1	7.5	1	9	1	118	0	0	117	0	0	0	0	0	0	1	0	0	1	1	1	0	1	1	1	1	0	0	0	0	0	0
30	1	1480	37.4	2204	8.4	6	10	5	12.5	5	110	0	0	84	0	1	0	0	0	0	1	0	0	1	0	0	0	0	0	0	1	1	0	0	0	0	1
30	1	1490	37.4	2270	8.5	6	9.8	4	12.5	6	102	0	0	96	0	0	0	1	0	0	1	0	1	1	0	0	0	0	0	0	1	1	0	0	0	0	1
27	1	1435	37.4286	2520	9.699	7	13.1	8	15	7	86	0	0	84	0	1	0	0	0	1	1	0	0	1	1	0	0	0	0	0	1	0	0	0	0	0	0
32	1	1342	37.4286	2100	7.5	3	8.699	3	12.7	5	58	1	1	72	0	1	1	0	0	0	1	0	0	1	0	0	1	0	0	0	1	0	0	0	1	0	1
33	1	1458	37.4286	2038	6.5	2	8.4	3	10.6	3	58	1	1	80	0	1	1	0	0	0	1	0	0	0	0	0	1	0	0	0	1	0	0	0	1	0	1
29	1	1426	37.4286	2625	7.7	5	7.8	1	10	1	100	0	0	#NULL!	1	1	0	0	0	0	1	0	0	1	0	0	0	0	1	1	4	0	0	1	0	1	1
32	1	1286	37.4286	2010	#NULL!	#NULL!	#NULL!	#NULL!	10.1	2	66	1	1	63	1	1	1	0	0	0	1	0	0	1	0	0	1	#NULL!	#NULL!	0	1	0	0	0	1	1	1
33	1	1410	37.5	2175	7.2	3	9.1	3	11.3	4	110	0	0	107	0	0	1	0	0	#NULL!	1	0	0	1	0	0	1	0	0	0	1	0	0	0	0	0	0
32	1	1368	37.5714	2028	7.9	4	9.3	4	#NULL!	#NULL!	80	0	1	84	0	1	1	0	0	0	1	0	0	0	0	0	1	0	0	#NULL!	1	0	0	0	0	0	0
28	1	1220	37.5714	2340	7.4	3	9.199	4	10.6	2	93	0	0	72	0	1	0	1	0	1	1	0	0	1	0	1	1	0	0	0	1	0	0	0	0	0	0
30	1	1166	37.5714	2580	6.2	1	7.6	1	10.1	2	112	0	0	96	0	0	1	0	0	0	1	0	0	1	0	0	0	1	1	0	1	0	0	0	0	0	0
30	1	1228	37.5714	2270	7.62	4	9	3	10.9	3	86	0	0	81	0	1	0	1	0	0	1	0	0	1	0	0	1	0	0	0	1	0	0	0	0	0	0
31	1	1430	37.5714	2185	6.4	2	7.7	1	10.3	1	89	0	0	88	0	0	0	1	0	1	1	0	0	1	0	1	1	0	1	1	1	0	0	0	0	0	0
28	1	1320	37.7	2330	7	4	9	3	11.2	4	94	0	0	92	0	0	0	1	0	0	1	0	0	1	0	0	1	0	0	0	1	0	0	0	0	0	0
31	1	1490	37.7	2650	8.3	6	8.5	2	12.5	5	110	0	0	107	0	0	0	1	0	0	1	0	0	1	0	0	0	0	0	0	1	1	0	0	0	0	1
31	1	1286	37.7143	2466	7.2	3	9.6	4	12	4	106	0	0	96	0	0	1	0	0	0	1	0	0	1	0	0	0	0	0	0	1	0	0	0	0	0	0
24	1	860	37.7143	3096	8.4	5	10.3	5	#NULL!	#NULL!	96	0	0	103	0	0	0	0	0	1	1	0	1	1	0	1	0	0	0	#NULL!	1	0	0	0	0	0	0
26	1	980	37.7143	2624	8.4	5	8.9	3	10.8	3	108	0	0	100	0	0	0	1	0	0	1	0	0	1	0	0	0	0	0	0	1	0	0	0	0	0	0
28	1	1140	37.7143	2575	9	6	10.19	5	12.9	5	93	0	0	89	0	0	0	1	0	1	1	0	0	1	1	1	0	0	0	0	1	0	0	0	0	0	0
30	1	1480	37.7143	2300	8.699	6	9.5	4	12.7	5	76	0	1	77	0	1	0	1	0	1	1	0	0	1	1	1	1	0	0	0	1	0	0	0	0	0	0
28	1	1280	37.7143	2335	7.6	4	8.4	2	9.699	1	96	0	0	91	0	0	0	1	0	1	1	0	0	1	0	1	1	0	0	1	1	0	0	0	0	0	0
30	1	1418	37.7143	2234	8.5	6	10	5	12.5	5	92	0	0	77	0	1	0	1	0	1	1	0	0	1	1	1	1	0	0	0	998	0	0	1	0	0	1
31	1	1140	37.8571	2190	6.5	2	9.699	4	16.3	8	104	0	0	97	0	0	1	1	0	1	1	0	0	1	0	1	1	0	0	0	1	0	0	0	0	0	0
28	1	1100	37.8571	2335	8.199	5	9.699	4	12.7	5	80	0	1	96	0	0	0	0	0	0	1	0	0	1	1	0	1	0	0	0	1	0	0	0	0	0	0
32	1	1240	38	2548	7.2	3	8.5	2	9.8	1	92	0	0	84	0	1	1	0	0	0	1	0	0	0	0	0	0	0	0	1	1	0	0	0	0	0	0
34	1	1302	38	2210	#NULL!	#NULL!	9.3	4	13.5	6	92	0	0	80	0	1	1	0	0	0	1	0	0	0	0	0	1	#NULL!	0	0	1	0	0	0	0	0	0
30	1	1340	38	2610	6.2	1	8	1	10.1	2	117	0	0	97	0	0	0	1	0	0	1	0	0	1	0	0	0	1	1	0	1	0	0	0	0	0	0
28	1	1180	38	2340	8.9	5	9.4	4	11.9	4	86	0	0	103	0	0	0	1	0	1	1	0	0	1	1	1	1	0	0	0	1	0	0	0	0	0	0
30	1	1240	38	2535	7.2	3	8.5	2	11.8	4	102	0	0	100	0	0	0	0	0	0	1	0	0	1	0	0	0	0	0	0	1	0	0	0	0	0	0
27	1	1030	38	2042	9.3	7	10.5	6	13.3	6	72	0	1	77	0	1	0	0	0	0	1	0	0	1	0	0	1	0	0	0	1	0	0	0	0	0	0
34	1	1480	38	2052	6.4	2	7.5	1	10.5	2	78	0	1	88	0	0	1	0	0	0	1	0	0	0	0	0	1	0	1	0	1	0	0	0	0	0	0
34	1	1424	38	2020	6.5	2	8.1	1	9.699	1	117	0	0	121	0	0	1	0	0	0	1	0	0	1	0	0	1	0	1	1	1	0	0	0	0	0	0
27	1	1010	38	2750	7.7	4	9.4	4	12	4	78	0	1	84	0	1	0	0	0	1	1	0	0	1	1	1	0	0	0	0	1	0	0	0	0	0	0
32	1	1240	38	2430	8.5	5	10.5	5	12.5	#NULL!	111	0	0	73	0	1	1	0	0	0	1	0	0	0	0	0	0	0	0	#NULL!	1	0	0	0	0	0	0
27	1	1200	38	2720	9.1	5	10.19	5	13	#NULL!	82	0	1	72	0	1	0	1	0	1	1	0	0	1	1	1	0	0	0	#NULL!	1	0	0	0	0	0	0
31	1	1222	38	2396	7.2	3	9.199	4	13.8	6	96	0	0	92	0	0	1	0	0	0	1	0	0	1	0	0	0	0	0	0	1	0	0	0	0	0	0
28	1	1132	38	2370	8.5	5	9.8	4	13.2	5	92	0	0	92	0	0	0	0	0	0	1	0	0	1	1	0	0	0	0	0	1	0	0	0	0	0	0
25	1	690	38	2547	7	4	8.3	2	10.5	2	98	0	0	96	0	0	0	0	0	1	1	0	0	1	1	1	0	0	0	0	1	0	0	0	0	0	0
32	1	1311	38	2330	6.7	2	8.5	2	11.4	3	86	0	0	100	0	0	1	0	0	0	1	0	0	1	0	0	1	0	0	0	1	0	0	0	0	0	0
30	1	1496	38	3596	9.1	6	11.7	7	12	4	92	0	0	88	0	0	0	0	0	0	1	0	0	1	0	0	0	0	0	0	1	0	0	0	0	0	0
29	1	1112	38	2320	8.199	5	10.4	5	12.6	5	106	0	0	100	0	0	0	0	0	0	1	0	0	1	0	0	1	0	0	0	1	0	0	0	0	0	0
34	1	1328	38	1040	5.5	1	7.7	1	10	2	106	0	0	103	0	0	1	0	0	0	1	0	0	1	0	0	1	1	1	0	1	0	0	0	0	0	0
32	1	1326	38	2040	6.8	3	8.699	3	10.6	3	100	0	0	88	0	0	1	0	0	0	1	0	0	1	0	0	1	0	0	0	1	0	0	0	0	0	0
27	1	925	38	2052	7.4	#NULL!	8.4	2	11.3	3	88	0	0	95	0	0	0	0	0	0	1	0	0	1	0	0	1	#NULL!	0	0	1	0	0	0	0	0	0
28	1	1010	38	2144	8.5	5	10.5	6	13.1	5	76	0	1	73	0	1	0	0	0	0	1	0	0	1	0	0	1	0	0	0	1	0	0	0	0	0	0
29	1	1290	38	2510	9.6	7	12	7	16.7	7	90	0	0	84	0	1	0	0	0	0	1	0	0	1	0	0	0	0	0	0	1	0	0	0	0	0	0
30	1	1250	38	2020	6	3	7.3	1	9.5	1	74	0	1	85	0	0	0	0	0	1	1	0	0	1	1	1	1	0	1	1	1	0	0	0	0	0	0
26	1	1010	38	2200	7.3	3	9.199	4	11.6	4	91	0	0	89	0	0	0	0	0	1	1	0	0	1	0	1	1	0	0	0	1	0	0	0	0	0	0
30	1	1212	38	2300	6.3	2	8.5	3	11.9	4	88	0	0	100	0	0	0	1	0	0	1	0	0	1	0	0	1	0	0	0	1	0	0	0	0	0	0
28	1	1186	38	2280	8.6	5	10.3	8	12.8	3	74	0	1	80	0	1	0	0	0	0	1	0	1	1	1	1	1	0	0	0	1	0	0	0	0	0	0
29	1	1402	38	3324	7.5	3	9.8	5	13.3	6	90	0	0	96	0	0	0	0	0	1	1	0	1	1	1	1	0	0	0	0	1	0	0	0	0	0	0
33	1	1258	38	2208	6.3	3	8.3	1	9.4	1	82	0	1	92	0	0	1	0	0	0	1	0	0	1	0	0	1	0	1	1	1	0	0	0	0	0	0
29	1	1148	38	2570	7.6	4	9.199	4	11.4	3	83	0	1	84	0	1	0	0	0	0	1	0	0	1	0	0	0	0	0	0	1	0	0	0	0	0	0
34	1	1404	38	2350	6.5	2	9.5	4	12	4	98	0	0	100	0	0	1	0	0	0	1	0	0	1	0	0	0	0	0	0	1	0	0	0	0	0	0
31	1	1330	38	2780	7.5	2	9	3	11.5	3	94	0	0	73	0	1	1	0	0	0	1	0	0	1	0	0	0	0	0	0	1	0	0	0	0	0	0
30	1	1460	38	3238	8.4	4	10.5	5	13.4	6	104	0	0	80	0	1	0	0	0	1	1	0	0	1	1	1	0	0	0	0	1	0	0	0	0	0	0
25	1	824	38	2306	6.8	2	9	4	11	3	84	0	1	111	0	0	0	1	0	1	1	0	0	1	0	0	0	0	0	0	1	0	0	0	0	0	0
31	1	1375	38	2905	7.6	4	9.8	4	12.5	4	91	0	0	84	0	1	1	0	0	0	1	0	0	1	0	0	0	0	0	0	1	0	0	0	0	0	0
29	1	1322	38	2400	8.5	5	10.19	5	13.8	6	74	0	1	77	0	1	0	1	0	0	1	0	0	1	1	0	0	0	0	0	1	0	0	0	0	0	0
27	1	946	38	2621	7.3	3	9.4	4	12.6	5	100	0	0	107	0	0	0	0	0	0	1	0	0	1	1	0	0	0	0	0	1	0	0	0	0	0	0
27	1	870	38	2240	7.4	4	9	3	11.5	4	92	0	0	88	0	0	0	0	0	1	1	0	1	1	1	1	1	0	0	0	1	0	0	0	0	0	0
31	1	1096	38	2292	7.6	3	8.9	3	11.4	3	74	0	1	84	0	1	1	0	0	0	1	0	0	1	1	0	1	0	0	0	1	0	0	0	0	0	0
28	1	1060	38	2220	6.6	2	8.6	3	10.3	2	86	0	0	100	0	0	0	0	0	0	1	0	0	1	1	0	1	0	0	0	1	0	0	0	0	0	0
30	1	1450	38	2280	8.199	5	9.199	4	11.8	4	90	0	0	84	0	1	0	1	0	0	1	0	0	1	1	0	1	0	0	0	1	0	0	0	0	0	0
33	1	1370	38	2154	7.9	4	9	4	11.5	4	80	0	1	80	0	1	1	0	0	0	1	0	0	1	0	0	1	0	0	0	1	0	0	0	0	0	0
29	1	962	38	2086	6.8	3	8.199	2	9.5	1	84	0	1	88	0	0	1	0	0	1	1	0	0	1	1	1	1	0	0	1	1	0	0	0	0	0	0
29	1	1440	38	3035	8.1	5	11	6	17	8	82	0	1	107	0	0	0	0	0	0	1	0	0	1	0	0	0	0	0	0	1	0	0	0	0	0	0
29	1	1350	38	#NULL!	8.699	6	10.1	5	12.9	5	97	0	0	89	0	0	0	0	0	0	1	0	0	1	0	0	#NULL!	0	0	0	1	0	0	0	0	0	0
32	1	1450	38	2220	7	3	8.699	3	11.4	3	106	0	0	97	0	0	1	0	0	0	1	0	0	1	0	0	1	0	0	0	1	0	0	0	0	0	0
29	1	1160	38	2180	8.199	5	9.5	4	12.4	4	87	0	0	89	0	0	0	1	0	1	1	0	0	1	1	1	1	0	0	0	1	0	0	0	0	0	0
29	1	1050	38	2110	6.8	3	7.4	1	13.5	6	105	0	0	81	0	1	1	0	0	1	1	0	0	1	0	1	1	0	1	0	1	0	0	0	0	0	0
31	1	1300	38	2260	7	3	8	1	10.6	3	99	0	0	104	0	0	1	1	0	0	1	0	0	0	0	0	1	0	1	0	1	0	0	0	0	0	0
28	1	1130	38	2270	8	5	9.6	4	12	4	82	0	1	84	0	1	0	0	0	0	1	0	0	1	0	0	1	0	0	0	1	0	0	0	0	0	0
28	1	1313	38	2400	7.6	6	11.4	6	14	6	76	0	1	88	0	0	0	0	0	0	1	0	0	1	0	0	0	0	0	0	1	0	0	0	0	0	0
28	1	1380	38	2250	7	3	8.55	2	9.6	1	80	0	1	100	0	0	0	0	0	1	1	0	0	1	1	1	1	0	0	1	1	0	0	0	0	0	0
31	1	1400	38	2270	7	3	10	5	13.8	5	88	0	0	96	0	0	0	0	0	1	1	1	0	1	0	1	1	0	0	0	1	0	0	0	0	0	0
32	1	1194	38	2175	8	5	#NULL!	#NULL!	9	1	85	0	0	91	0	0	1	#NULL!	0	0	1	0	0	0	0	0	1	0	#NULL!	1	1	0	0	0	0	0	0
30	1	1320	38	2250	7	3	8.199	2	10.19	2	116	0	0	110	0	0	0	0	0	0	1	0	0	1	0	0	1	0	0	0	1	0	0	0	0	0	0
27	1	1140	38	2600	7.6	3	10	5	12.5	5	111	0	0	80	0	1	0	1	0	1	1	0	0	1	1	1	0	0	0	0	1	0	0	0	0	0	0
27	1	814	38	2060	6.1	1	7.7	1	11.1	3	80	0	1	72	0	1	1	0	0	0	1	0	0	1	0	1	1	1	1	0	1	0	0	0	0	0	0
32	1	1222	38	2050	7.5	4	9.3	4	#NULL!	3	84	0	1	94	0	0	1	0	0	0	1	0	1	1	0	1	1	0	0	0	1	0	0	0	0	0	0
29	1	980	38	2045	#NULL!	#NULL!	8.19	2	10.6	3	88	0	0	88	0	0	1	1	0	0	1	0	0	0	0	0	1	#NULL!	0	0	1	0	0	0	0	0	0
34	1	1470	38	2218	5.4	1	6.8	1	9.699	2	76	0	1	103	0	0	1	0	0	0	1	0	0	1	0	0	1	1	1	0	1	0	0	0	0	0	0
29	1	1428	38	2670	8.4	5	9.8	3	12.3	5	99	0	0	96	0	0	0	0	0	1	1	0	1	1	1	1	0	0	0	0	1	0	0	0	0	0	0
27	1	840	38	2720	6.9	2	8.3	2	11.5	4	90	0	0	76	0	1	1	0	0	0	1	0	1	1	1	1	0	0	0	0	1	0	0	0	0	0	0
32	1	1476	38	2024	7.8	4	9.8	4	13.3	6	74	0	1	96	0	0	1	0	0	0	1	0	0	1	0	0	1	0	0	0	1	0	0	0	0	0	0
26	1	970	38	2285	7	3	8.199	2	11	3	88	0	0	92	0	0	0	0	0	1	1	0	0	1	0	1	1	0	0	0	1	0	0	0	0	0	0
29	1	1314	38	2978	9	6	#NULL!	#NULL!	14	6	108	0	0	117	0	0	0	0	0	0	1	0	0	1	0	0	0	0	#NULL!	0	1	0	0	0	0	0	0
29	1	1274	38	2970	8.8	5	11.3	5	13	5	106	0	0	117	0	0	0	0	0	0	1	0	1	0	0	0	0	0	0	0	1	0	0	0	0	0	0
26	1	990	38	2750	8	5	9.3	4	11	3	90	0	0	88	0	0	0	0	0	0	1	0	1	1	0	0	0	0	0	0	1	0	0	0	0	0	0
34	1	1480	38	2364	6	1	7.7	1	10.4	2	106	0	0	84	0	1	1	0	0	0	1	0	0	1	0	0	0	1	1	0	1	0	0	0	0	0	0
29	1	988	38	2354	7.3	3	9	3	10.7	2	94	0	0	92	0	0	1	0	0	1	1	0	0	1	1	1	0	0	0	0	1	0	0	0	0	0	0
29	1	1062	38	2502	7.8	4	9	3	11.1	3	112	0	0	84	0	1	0	0	0	1	1	0	0	1	0	1	0	0	0	0	1	0	0	0	0	0	0
31	1	1310	38	2440	6	1	10.4	5	12.1	4	96	0	0	92	0	0	1	0	0	1	1	0	0	1	0	1	0	1	0	0	1	0	0	0	0	0	0
31	1	1458	38	2566	7.5	4	9.9	4	12.9	5	86	0	0	92	0	0	0	0	0	0	1	0	0	1	0	0	0	0	0	0	1	0	0	0	0	0	0
27	1	953	38	2020	7.4	3	9.699	4	11.6	4	84	0	1	96	0	0	0	0	0	1	1	0	0	1	0	1	1	0	0	0	1	0	0	0	0	0	0
32	1	1396	38	2110	8	5	9.699	4	10.8	3	102	0	0	92	0	0	1	0	0	0	1	0	0	1	0	0	1	0	0	0	1	0	0	0	0	0	0
30	1	932	38	2194	7.2	3	9.199	4	12	4	86	0	0	88	0	0	1	0	0	1	1	0	0	1	0	1	1	0	0	0	1	0	0	0	0	0	0
33	1	1250	38	1914	7.1	3	9.3	4	10.6	3	104	0	0	92	0	0	1	0	0	0	1	0	0	1	0	0	1	0	0	0	1	0	0	0	0	0	0
31	1	1440	38	2214	7.7	4	9.6	4	12.5	5	74	0	1	80	0	1	0	0	0	0	1	0	0	1	0	0	1	0	0	0	1	0	0	0	0	0	0
29	1	1360	38	2840	10.19	8	12.6	8	15.5	8	106	0	0	86	0	0	0	0	0	0	1	0	0	1	0	0	0	0	0	0	1	0	0	0	0	0	0
33	1	1460	38	2260	8	5	9.9	5	11	3	112	0	0	107	0	0	1	0	0	0	1	0	0	0	0	0	1	0	0	0	1	0	0	0	0	0	0
27	1	1046	38	2624	8.4	5	10.3	5	11.4	4	90	0	0	77	0	1	0	0	0	1	1	0	1	1	1	1	0	0	0	0	1	0	0	0	0	0	0
29	1	1280	38	2340	7.1	3	9.699	3	9.699	1	91	0	0	89	0	0	0	1	0	1	1	0	0	1	0	1	1	0	0	1	1	0	0	0	0	0	0
30	1	1282	38	2590	6.9	1	8.5	3	#NULL!	#NULL!	117	0	0	110	0	0	0	0	0	1	1	0	0	1	0	0	0	1	0	#NULL!	1	0	0	0	0	0	0
28	1	1039	38	2470	#NULL!	#NULL!	8.8	3	11	3	111	0	0	77	0	1	0	0	0	1	1	0	0	1	1	0	0	#NULL!	0	0	1	0	0	0	0	0	0
32	1	1496	38	2105	7.4	3	8	1	10.5	3	98	0	0	84	0	1	1	0	0	0	1	0	0	1	0	0	1	0	1	0	1	0	0	0	0	0	0
31	1	1069	38	2240	7	3	7	1	9.4	1	88	0	0	88	0	0	1	0	0	0	1	0	0	1	0	0	1	0	1	1	1	0	0	0	0	0	0
31	1	1360	38	2330	8.5	5	10.7	6	13.5	6	84	0	1	100	0	0	1	1	0	0	1	0	0	0	0	1	1	0	0	0	1	0	0	0	0	0	0
30	1	1415	38	2458	7.5	4	9	3	10.4	2	72	0	1	92	0	0	0	1	0	1	1	0	0	1	0	1	0	0	0	0	1	0	0	0	0	0	0
30	1	1175	38	2236	7	4	#NULL!	#NULL!	10.9	3	96	0	0	84	0	1	1	1	0	0	1	0	0	1	1	0	1	0	#NULL!	0	1	0	0	0	0	0	0
27	1	830	38	2450	7.7	3	9.9	5	14	6	92	0	0	96	0	0	1	0	0	0	1	0	0	1	1	0	0	0	0	0	1	0	0	0	0	0	0
33	1	1386	38	2274	7.2	2	9.5	3	11.6	3	90	0	0	100	0	0	1	0	0	0	1	0	0	0	0	0	1	0	0	0	1	0	0	0	0	0	0
34	1	1448	38	2310	6.9	2	7.9	2	10.9	3	96	0	0	96	0	0	1	0	0	0	1	0	0	0	0	0	1	0	0	0	1	0	0	0	0	0	0
28	1	1206	38	2812	7.2	3	8.699	3	11	3	82	0	1	92	0	0	0	0	0	0	1	0	1	1	1	1	0	0	0	0	1	0	0	0	0	0	0
32	1	1256	38	2282	#NULL!	#NULL!	8.699	3	11	3	84	0	1	88	0	0	1	0	0	0	1	0	0	0	0	0	1	#NULL!	0	0	1	0	0	0	0	0	0
30	1	1268	38	2860	6.9	2	8.1	2	11	3	114	0	0	100	0	0	0	0	0	0	1	0	0	1	0	0	0	0	0	0	1	0	0	0	0	0	0
30	1	1476	38	2920	8.3	5	10.9	6	12.2	4	96	0	0	92	0	0	0	#NULL!	0	0	1	0	0	1	1	0	0	0	0	0	1	0	0	0	0	0	0
30	1	1115	38	2600	7	2	#NULL!	#NULL!	11	3	88	0	0	84	0	1	1	0	0	0	1	0	0	1	0	0	0	0	#NULL!	0	1	0	0	0	0	0	0
26	1	1090	38	3000	8.3	6	11.3	6	14.2	6	110	0	0	106	0	0	0	0	0	0	1	0	0	1	1	0	0	0	0	0	1	0	0	0	0	0	0
33	1	1486	38	2016	7.7	5	10.5	5	12.9	#NULL!	118	0	0	107	0	0	1	0	0	0	1	0	0	0	0	0	1	0	0	#NULL!	1	0	0	0	0	0	0
26	1	1080	38	2695	7.9	5	8.6	3	10.9	3	112	0	0	110	0	0	0	0	0	1	1	0	1	0	0	0	0	0	0	0	1	0	0	0	0	0	0
26	1	965	38	2850	7.4	4	8.9	3	10.8	3	102	0	0	110	0	0	0	0	0	0	1	0	1	1	0	0	0	0	0	0	1	0	0	0	0	0	0
30	1	1358	38	2564	7.4	3	8.9	2	11.6	4	114	0	0	100	0	0	0	0	0	0	1	0	0	1	0	0	0	0	0	0	1	0	0	0	0	0	0
29	1	1360	38	2500	7.7	4	9.1	4	11.6	4	82	0	1	80	0	1	0	0	0	1	1	0	0	1	0	1	0	0	0	0	1	0	0	0	0	0	0
23	1	755	38	2304	7.8	4	8.5	3	11	#NULL!	88	0	0	88	0	0	#NULL!	0	0	1	1	0	1	1	1	1	1	0	0	#NULL!	1	0	0	0	0	0	0
28	1	1018	38	2466	7.43	3	8.5	3	10.7	3	76	0	1	88	0	0	0	0	0	0	1	0	0	0	0	0	0	0	0	0	1	0	0	0	0	0	0
29	1	1490	38	3050	7.2	3	9.699	4	12.3	5	110	0	0	103	0	0	0	0	0	#NULL!	1	0	1	1	0	0	0	0	0	0	1	0	0	0	0	0	0
30	1	1475	38	2555	6.8	3	8.699	3	11	3	104	0	0	88	0	0	0	0	0	#NULL!	1	0	1	1	1	0	0	0	0	0	1	0	0	0	0	0	0
32	1	1008	38	2020	6.2	1	7.6	1	9.1	1	90	0	0	96	0	0	1	0	0	0	1	0	0	1	0	0	1	1	1	1	1	0	0	0	0	0	0
25	1	976	38	2500	7.8	4	9.3	4	11.7	4	108	0	0	97	0	0	0	0	0	1	1	0	1	1	0	0	0	0	0	0	1	0	0	0	0	0	0
31	1	1078	38	2000	7.9	4	9.4	4	11	4	97	0	0	73	0	1	1	1	0	1	1	0	0	1	0	0	1	0	0	0	1	0	0	0	0	0	0
30	1	1434	38	2339	8.6	5	9.3	4	12	4	92	0	0	88	0	0	0	1	0	0	1	0	0	1	0	0	1	0	0	0	1	0	0	0	0	0	0
33	1	1376	38	2100	7.6	#NULL!	9.3	4	12	4	76	0	1	84	0	1	1	1	0	0	1	0	0	1	0	0	1	#NULL!	0	0	1	0	0	0	0	0	0
25	1	888	38	2580	7.5	4	8.699	3	12	4	113	0	0	92	0	0	0	1	0	0	1	0	1	1	0	0	0	0	0	0	1	0	0	0	0	0	0
31	1	1180	38	2270	7	3	9.5	4	12	5	124	0	0	88	0	0	1	0	0	0	1	0	0	1	1	0	1	0	0	0	1	0	0	0	0	0	0
33	1	1402	38	2342	7.7	3	8.8	3	11.3	3	110	0	0	73	0	1	1	0	0	0	1	0	0	0	0	0	0	0	0	0	1	0	0	0	0	0	0
30	1	1238	38	2680	8.1	5	9.8	3	11	3	72	0	1	76	0	1	0	0	0	0	1	0	0	1	1	0	0	0	0	0	1	0	0	0	0	0	0
30	1	1350	38	2390	8.1	4	9.9	4	11.6	4	82	0	1	96	0	0	0	0	0	0	1	0	0	1	0	0	0	0	0	0	1	0	0	0	0	0	0
28	1	1160	38	2020	7.1	3	8.3	2	10.8	3	72	0	1	92	0	0	0	0	0	1	1	0	0	1	1	1	1	0	0	0	2	0	0	1	0	0	1
28	1	1066	38	2150	5.8	1	7.3	1	9.8	1	96	0	0	72	0	1	0	0	1	1	1	0	#NULL!	0	1	0	1	1	1	1	5	0	0	1	0	0	1
30	1	1364	38	3230	10.1	8	12.2	8	15.6	8	92	0	0	77	0	1	0	#NULL!	0	0	1	0	0	0	0	0	0	0	0	0	6	0	0	1	0	0	1
23	1	686	38	2754	7.4	3	9.8	4	12.3	5	86	0	0	84	0	1	0	0	#NULL!	1	1	0	1	1	1	1	0	0	0	0	1	1	0	0	0	0	1
31	1	1400	38	2650	7.8	3	10	4	11.5	#NULL!	59	1	1	72	0	1	0	1	0	0	1	0	0	1	0	0	0	0	0	#NULL!	1	0	0	0	1	0	1
28	1	1056	38	2378	7.6	3	9.199	4	10.68	3	#NULL!	1	1	77	0	1	0	0	0	1	1	0	0	1	0	1	0	0	0	0	1	0	0	0	1	0	1
28	1	1220	38	2285	10.3	7	#NULL!	#NULL!	13	5	62	1	1	88	0	0	0	0	0	0	1	1	0	1	0	0	1	0	#NULL!	0	1	0	0	0	1	0	1
26	1	829	38	2570	7.1	3	9.3	4	12.2	4	#NULL!	1	1	88	0	0	0	1	1	1	1	0	1	1	1	0	0	0	0	0	1	0	0	0	1	0	1
29	1	1280	38	2156	7.8	4	9.4	4	11.8	#NULL!	60	1	1	84	0	1	0	1	0	1	1	0	0	0	1	0	1	0	0	#NULL!	1	0	0	0	1	0	1
32	1	1360	38	2305	7.3	3	9.199	3	10.8	3	60	1	1	84	0	1	1	0	0	0	1	0	0	0	0	0	1	0	0	0	1	0	0	0	1	0	1
29	1	1360	38	2318	8.199	5	9	4	11.5	4	66	1	1	84	0	1	0	0	0	0	1	0	0	1	0	0	1	0	0	0	1	0	0	0	1	0	1
32	1	1454	38	1350	7.3	3	9.8	4	12.6	5	#NULL!	1	1	77	0	1	1	0	0	0	1	0	0	0	0	0	1	0	0	0	6	0	0	1	1	0	1
27	1	998	38	2648	7.1	2	8.9	3	11	3	60	1	1	77	0	1	0	0	0	0	1	0	1	1	1	1	0	0	0	0	6	0	0	1	1	0	1
30	1	1174	38	2330	7.4	3	8.6	2	10.5	2	68	1	1	88	0	0	1	0	0	0	1	0	1	1	1	1	1	0	0	0	6	0	0	1	1	0	1
30	1	1400	38	2540	7.8	4	10	4	12.5	#NULL!	86	0	0	60	1	1	0	0	0	0	1	0	0	1	1	0	0	0	0	#NULL!	1	0	0	0	0	1	1
28	1	1128	38	2440	7.8	3	9.8	5	12.5	5	96	0	0	65	1	1	0	0	0	1	1	0	1	1	0	0	0	0	0	0	1	0	0	0	0	1	1
30	1	1250	38	2360	7.9	4	8.199	2	10.19	2	72	0	1	55	1	1	0	1	0	0	1	0	0	1	0	0	0	0	0	0	1	0	0	0	0	1	1
30	1	1480	38	1960	7.5	4	8.9	3	11.6	4	80	0	1	65	1	1	0	0	0	0	1	0	0	1	0	0	1	0	0	0	1	0	0	0	0	1	1
28	1	1175	38	3030	#NULL!	#NULL!	9.5	4	11.8	4	98	0	0	69	1	1	0	0	0	0	1	0	1	1	1	0	0	#NULL!	0	0	1	0	0	0	0	1	1
27	1	982	38	2225	7.3	3	9.3	4	12	4	86	0	0	53	1	1	0	0	1	1	1	0	1	1	1	0	1	0	0	0	1	0	0	0	0	1	1
26	1	1040	38	2595	7.8	4	10.3	5	12	4	82	0	1	63	1	1	0	0	0	0	1	0	0	1	0	0	0	0	0	0	1	0	0	0	0	1	1
29	1	1150	38	2130	7	3	#NULL!	#NULL!	10.5	3	102	0	0	#NULL!	1	1	0	1	0	1	1	0	0	1	0	1	1	0	#NULL!	0	4	0	0	1	0	1	1
27	1	920	38	2770	6.7	3	7.6	1	9.6	1	88	0	0	65	1	1	0	0	0	0	1	0	1	1	1	0	0	0	1	1	6	0	0	1	0	1	1
28	1	1252	38	2832	8.5	5	9.5	3	12	3	70	0	1	65	1	1	0	0	0	1	1	0	1	1	1	1	0	0	0	0	6	0	0	1	0	1	1
28	1	1182	38	2986	8.5	5	9.699	7	11.9	3	#NULL!	1	1	61	1	1	0	1	0	1	1	0	0	1	1	1	0	0	0	0	1	0	0	0	1	1	1
27	1	1165	38	2310	3.8	1	8	1	11.5	4	52	1	1	65	1	1	0	1	0	1	1	0	0	1	1	1	1	1	1	0	1	0	0	0	1	1	1
30	1	1100	38	2130	8.699	5	#NULL!	#NULL!	13.6	6	56	1	1	65	1	1	1	1	0	0	1	0	0	1	1	0	1	0	#NULL!	0	1	0	0	0	1	1	1
33	1	1410	38	2125	6.4	2	#NULL!	#NULL!	9.6	1	52	1	1	53	1	1	1	0	0	0	1	0	0	0	0	0	1	0	#NULL!	1	1	0	0	0	1	1	1
29	1	928	38	2310	6.2	2	#NULL!	#NULL!	11.5	4	59	1	1	67	1	1	1	0	0	1	1	0	0	1	0	0	1	0	#NULL!	0	1	0	0	0	1	1	1
25	1	816	38	1974	7	3	9	3	12	4	55	1	1	56	1	1	0	0	0	1	1	0	1	1	0	1	1	0	0	0	1	0	0	0	1	1	1
29	1	1213	38	3100	#NULL!	#NULL!	10	5	13	5	68	1	1	63	1	1	0	0	0	0	1	0	0	1	0	0	0	#NULL!	0	0	1	0	0	0	1	1	1
28	1	1056	38	2228	7.8	4	11.2	6	14	6	56	1	1	56	1	1	0	0	0	0	1	0	0	1	0	0	1	0	0	0	1	0	0	0	1	1	1
31	1	1335	38	2276	7.5	4	9.5	4	14	#NULL!	61	1	1	69	1	1	1	1	0	0	1	0	0	1	0	0	1	0	0	#NULL!	1	0	0	0	1	1	1
28	1	1060	38	2150	7.6	4	9.199	4	11	3	49	1	1	49	1	1	0	0	0	0	1	0	0	1	1	0	1	0	0	0	2	0	0	1	1	1	1
32	1	1470	38	2268	7.1	2	9.5	3	10	2	50	1	1	50	1	1	1	0	0	1	1	0	0	0	0	0	1	0	0	0	2	0	0	1	1	1	1
28	1	1138	38	2078	7.9	4	8.5	3	10.4	2	49	1	1	49	1	1	0	0	0	0	1	0	0	1	0	0	1	0	0	0	4	0	0	1	1	1	1
31	1	1035	38	1980	7.2	3	8.1	2	#NULL!	#NULL!	49	1	1	61	1	1	1	0	0	0	1	0	0	1	0	0	1	0	0	#NULL!	4	0	0	1	1	1	1
31	1	1496	38	2313	7.9	4	8.4	2	9.1	1	49	1	1	49	1	1	0	0	0	0	1	0	0	1	0	0	1	0	0	1	5	0	0	1	1	1	1
28	1	1246	38	2786	5.7	1	7.2	1	9.4	1	50	1	1	50	1	1	0	0	0	0	1	0	0	1	1	0	0	1	1	1	6	0	0	1	1	1	1
27	1	1150	38	3024	7	2	7.8	1	10.19	2	54	1	1	63	1	1	0	0	0	0	1	0	0	1	1	0	0	0	1	0	6	0	0	1	1	1	1
27	1	1002	38.1429	2216	7.8	4	9.6	5	11.4	3	100	0	0	96	0	0	0	1	0	1	1	0	0	1	1	0	1	0	0	0	1	0	0	0	0	0	0
29	1	1360	38.1429	2480	9.5	7	9.6	4	11.6	4	110	0	0	92	0	0	0	1	0	1	1	0	0	1	1	1	0	0	0	0	1	0	0	0	0	0	0
27	1	834	38.1429	1805	6	2	8.3	2	10.8	3	92	0	0	73	0	1	1	1	0	1	1	0	0	1	0	0	1	0	0	0	1	0	0	0	0	0	0
26	1	956	38.2	2286	8.1	5	8.699	3	10	2	86	0	0	50	1	1	0	1	0	1	1	0	0	1	1	1	1	0	0	0	6	0	0	1	0	1	1
25	1	674	38.2857	2260	7.2	3	10.5	6	14.7	6	104	0	0	88	0	0	0	0	0	1	1	0	1	1	1	1	1	0	0	0	1	0	0	0	0	0	0
32	1	1292	38.4286	2190	7.24	3	8.5	3	10.4	2	114	0	0	100	0	0	1	1	0	0	1	0	0	1	0	0	1	0	0	0	1	0	0	0	0	0	0
30	1	1480	38.4286	2460	7.9	5	#NULL!	#NULL!	13.2	6	106	0	0	110	0	0	0	0	0	0	1	0	0	0	0	0	0	0	#NULL!	0	1	0	0	0	0	0	0
25	1	850	38.4286	2910	8.6	6	11.7	7	14.8	7	105	0	0	100	0	0	0	0	0	1	1	0	0	1	1	0	0	0	0	0	1	0	0	0	0	0	0
29	1	938	38.4286	2152	7	3	8.96	3	11.4	4	120	0	0	96	0	0	1	0	0	0	1	0	0	1	0	0	1	0	0	0	1	0	0	0	0	0	0
25	1	750	38.5	2180	6.2	2	6.9	1	8.8	1	106	0	0	103	0	0	0	0	0	0	1	0	1	1	1	0	1	0	1	1	1	1	0	0	0	0	1
31	1	1260	38.5	2155	7.3	4	8.6	2	11	3	62	1	1	88	0	0	1	0	0	0	1	0	0	1	0	0	1	0	0	0	1	1	0	0	1	0	1
31	1	1215	38.5	2320	7.5	4	9.8	3	13.5	5	#NULL!	1	1	63	1	1	1	1	0	0	1	0	0	1	0	0	1	0	0	0	6	0	0	1	1	1	1
32	1	1148	38.5714	2200	8	5	9.3	4	10.5	2	102	0	0	80	0	1	1	0	0	0	1	0	0	1	0	0	1	0	0	0	1	0	0	0	0	0	0
34	1	1316	38.5714	2100	6.9	3	8.699	2	#NULL!	#NULL!	#NULL!	1	1	77	0	1	1	0	#NULL!	0	1	0	0	0	0	0	1	0	0	#NULL!	1	1	0	0	1	0	1
30	1	1420	38.5714	2480	6.37	2	7.9	1	10	1	#NULL!	1	1	#NULL!	1	1	0	1	0	1	1	0	0	1	0	1	1	0	1	1	4	0	0	1	1	1	1
30	1	1330	38.5714	2650	5.8	1	7.2	1	10	2	#NULL!	1	1	57	1	1	0	1	0	1	1	0	0	1	0	1	0	1	1	0	6	0	0	1	1	1	1
30	1	1084	38.7	2342	6.7	2	8	1	9.9	2	94	0	0	84	0	1	1	0	0	0	1	0	0	1	0	0	1	0	1	0	1	1	0	0	0	0	1
32	1	1458	38.7	2290	8.4	5	11	6	#NULL!	#NULL!	90	0	0	69	1	1	1	1	0	0	1	0	1	1	1	0	1	0	0	#NULL!	1	0	0	0	0	1	1
32	1	1490	38.7143	2275	7.3	3	8.8	3	13.6	6	98	0	0	103	0	0	1	0	0	0	1	0	0	1	0	0	1	0	0	0	1	0	0	0	0	0	0
28	1	1280	38.7143	2620	7.4	4	9.6	4	11	3	100	0	0	88	0	0	0	1	0	1	1	0	0	1	0	1	0	0	0	0	1	0	0	0	0	0	0
31	1	1418	38.7143	2540	6.8	3	8.699	3	10.6	3	90	0	0	80	0	1	0	0	0	0	1	0	1	0	0	0	1	0	0	0	1	0	0	0	0	0	0
25	1	772	38.7143	1608	5.4	1	8.1	2	11.3	3	#NULL!	1	1	#NULL!	1	1	0	0	0	1	1	1	1	1	1	1	1	1	0	0	6	0	4	1	1	1	1
27	1	1120	38.8571	2515	7.3	3	8.5	2	10	1	107	0	0	92	0	0	0	1	0	1	1	0	0	0	1	1	1	0	0	1	1	0	0	0	0	0	0
30	1	1304	38.8571	2655	8	5	8.5	2	11.2	3	106	0	0	100	0	0	0	0	0	1	1	0	0	1	0	0	0	0	0	0	1	0	0	0	0	0	0
29	1	1180	38.8571	2375	7.5	4	9.699	4	12	4	82	0	1	76	0	1	0	0	0	0	1	0	0	1	0	0	1	0	0	0	6	0	0	1	0	0	1
25	1	1020	38.8571	2480	6.6	2	8.3	2	9.9	1	89	0	0	55	1	1	0	1	0	1	1	0	0	1	0	1	1	0	0	1	5	0	0	1	0	1	1
29	1	991	39	2480	7.6	5	8.699	3	10.6	2	97	0	0	58	1	1	1	1	0	1	1	0	0	1	0	0	1	0	0	0	4	0	0	1	0	1	1
30	1	1384	39	3025	8.5	5	10.19	5	12.8	5	72	0	1	96	0	0	0	0	0	0	1	0	0	1	0	0	0	0	0	0	1	0	0	0	0	0	0
31	1	1245	39	2215	7.5	4	8	1	13	5	84	0	1	77	0	1	1	0	0	0	1	0	0	1	0	0	1	0	1	0	1	0	0	0	0	0	0
33	1	1300	39	2400	9	4	11	6	12.2	4	88	0	0	100	0	0	1	0	0	0	1	0	0	1	1	0	1	0	0	0	1	0	0	0	0	0	0
30	1	1450	39	2955	9	5	10	5	12	#NULL!	105	0	0	73	0	1	0	0	0	0	1	0	0	1	0	0	0	0	0	#NULL!	1	0	0	0	0	0	0
28	1	1120	39	2650	7.9	4	9.8	4	11.8	#NULL!	82	0	1	96	0	0	0	0	0	0	1	0	0	1	1	0	0	0	0	#NULL!	1	0	0	0	0	0	0
30	1	1500	39	2150	6.6	1	8.5	2	10.5	3	88	0	0	110	0	0	0	0	0	0	1	0	0	1	1	0	1	1	0	0	1	0	0	0	0	0	0
28	1	1196	39	2424	8.1	4	9.3	4	12.4	5	102	0	0	107	0	0	0	0	0	0	1	0	0	1	0	0	1	0	0	0	1	0	0	0	0	0	0
29	1	1488	39	2510	9.1	6	#NULL!	#NULL!	15.1	7	78	0	1	80	0	1	0	1	0	1	1	0	0	1	1	1	1	0	#NULL!	0	1	0	0	0	0	0	0
26	1	980	39	2445	8.5	2	9.5	4	#NULL!	#NULL!	104	0	0	107	0	0	0	0	0	1	1	0	1	1	1	1	1	0	0	#NULL!	1	0	0	0	0	0	0
31	1	1390	39	2096	6.2	2	7.5	1	9.6	1	82	0	1	80	0	1	0	0	0	0	1	0	0	1	0	0	1	0	1	1	1	0	0	0	0	0	0
25	1	786	39	2280	7	3	9.1	4	10.4	2	92	0	0	84	0	1	0	0	0	0	1	0	1	1	0	0	1	0	0	0	1	0	0	0	0	0	0
28	1	1060	39	2135	6.8	2	9	3	11.9	4	96	0	0	89	0	0	0	1	0	1	1	0	0	1	0	0	1	0	0	0	1	0	0	0	0	0	0
28	1	1200	39	2340	7.5	4	9.699	4	12.9	5	102	0	0	97	0	0	0	1	0	1	1	0	0	1	1	1	1	0	0	0	1	0	0	0	0	0	0
31	1	1325	39	2290	6.6	2	7.3	1	9.8	1	95	0	0	85	0	0	1	1	0	1	1	0	0	1	0	0	1	0	1	1	1	0	0	0	0	0	0
27	1	1146	39	2510	9.9	7	11.5	7	17	8	108	0	0	73	0	1	0	1	0	0	1	0	1	1	0	0	1	0	0	0	1	0	0	0	0	0	0
25	1	800	39	2170	6.1	1	7.5	1	9.9	1	111	0	0	107	0	0	0	1	0	1	1	0	0	1	0	0	1	1	1	1	1	0	0	0	0	0	0
33	1	1306	39	2100	5.6	1	7.1	1	9.699	1	82	0	1	84	0	1	1	0	0	0	1	0	0	1	0	0	1	1	1	1	1	0	0	0	0	0	0
32	1	1248	39	2406	7.8	4	9	3	11.2	#NULL!	96	0	0	100	0	0	1	0	0	0	1	0	0	1	0	0	1	0	0	#NULL!	1	0	0	0	0	0	0
29	1	1410	39	3290	9.5	6	10.9	7	#NULL!	#NULL!	96	0	0	117	0	0	0	1	0	0	1	0	0	1	0	0	0	0	0	#NULL!	1	0	0	0	0	0	0
29	1	1060	39	2980	9	6	10	5	14.5	6	90	0	0	76	0	1	1	1	0	0	1	0	1	1	1	0	0	0	0	0	1	0	0	0	0	0	0
30	1	1250	39	2730	6.5	2	9.3	3	11.5	3	76	0	1	89	0	0	0	0	0	0	1	0	0	1	0	0	0	0	0	0	1	0	0	0	0	0	0
31	1	1255	39	2660	7.2	3	8.5	2	10.5	3	94	0	0	84	0	1	1	0	0	0	1	0	0	0	0	0	0	0	0	0	1	0	0	0	0	0	0
28	1	748	39	2235	7	3	8.6	3	10.7	3	80	0	1	77	0	1	1	1	0	1	1	0	0	1	1	1	1	0	0	0	1	0	0	0	0	0	0
26	1	992	39	2040	7.4	3	9.9	5	12.9	5	76	0	1	96	0	0	0	0	0	1	1	0	1	1	0	1	1	0	0	0	1	0	0	0	0	0	0
30	1	1310	39	2990	6.9	3	9	2	11	3	103	0	0	111	0	0	0	0	0	0	1	0	1	1	0	0	0	0	0	0	1	0	0	0	0	0	0
26	1	1225	39	2970	8.3	5	11	7	13	5	82	0	1	87	0	0	0	0	0	1	1	0	1	1	1	1	0	0	0	0	1	0	0	0	0	0	0
29	1	1280	39	2630	6.7	3	8.4	2	10	3	80	0	1	89	0	0	0	0	0	1	1	0	0	1	0	1	0	0	0	0	1	0	0	0	0	0	0
25	1	750	39	2354	6.6	2	8.3	2	11.7	4	88	0	0	85	0	0	0	1	0	1	1	0	0	1	1	0	1	0	0	0	1	0	0	0	0	0	0
29	1	1480	39	2380	8.199	5	9.9	5	12.5	5	101	0	0	88	0	0	0	0	0	1	1	0	0	1	0	1	1	0	0	0	1	0	0	0	0	0	0
31	1	1078	39	2030	6	2	7	1	8.6	1	91	0	0	92	0	0	1	1	0	1	1	0	0	1	1	1	1	0	1	1	1	0	0	0	0	0	0
32	1	1475	39	2540	8.4	5	10.4	5	13	5	96	0	0	100	0	0	1	0	0	0	1	0	0	1	0	0	1	0	0	0	1	0	0	0	0	0	0
29	1	1324	39	1854	6.6	3	8.1	3	9.6	2	78	0	1	92	0	0	0	0	0	0	1	0	0	1	0	0	1	0	0	0	1	0	0	0	0	0	0
29	1	1294	39	2911	6.1	1	9	4	13.3	6	106	0	0	91	0	0	0	0	0	0	1	0	0	1	0	0	0	1	0	0	1	0	0	0	0	0	0
26	1	853	39	2280	7.6	4	8.5	3	10.5	4	82	0	1	85	0	0	0	0	0	0	1	0	1	1	0	0	1	0	0	0	1	0	0	0	0	0	0
26	1	928	39	2750	8	4	10	3	14.6	6	86	0	0	88	0	0	0	1	0	1	1	0	1	1	0	1	0	0	0	0	1	0	0	0	0	0	0
31	1	1130	39	2384	7.8	4	9.8	3	11	3	82	0	1	80	0	1	1	0	0	0	1	0	0	1	0	1	1	0	0	0	1	0	0	0	0	0	0
27	1	890	39	2936	7	3	#NULL!	#NULL!	9	1	88	0	0	77	0	1	0	#NULL!	0	0	1	0	1	1	1	1	0	0	#NULL!	1	1	0	0	0	0	0	0
34	1	1446	39	2270	7.2	4	8.3	2	10.6	5	94	0	0	103	0	0	1	#NULL!	0	0	1	0	0	0	0	0	1	0	0	0	1	0	0	0	0	0	0
33	1	1084	39	2238	6	1	7.4	1	10	2	72	0	1	92	0	0	1	#NULL!	0	1	1	0	0	0	0	1	1	1	1	0	1	0	0	0	0	0	0
34	1	1316	39	2310	6.4	1	8	2	11.5	3	86	0	0	92	0	0	1	#NULL!	0	0	1	0	0	0	0	0	1	1	0	0	1	0	0	0	0	0	0
28	1	1280	39	3980	8.9	6	10	5	12.3	5	92	0	0	86	0	0	0	0	0	1	1	0	0	1	0	1	0	0	0	0	1	0	0	0	0	0	0
27	1	1070	39	2600	6.9	1	8.199	1	11	3	72	0	1	80	0	1	0	0	0	0	1	0	1	1	1	0	0	1	1	0	1	0	0	0	0	0	0
27	1	995	39	3125	10.1	6	11	6	15.7	7	70	0	1	84	0	1	0	0	0	0	1	0	1	1	1	0	0	0	0	0	1	0	0	0	0	0	0
34	1	1460	39	2475	8	3	8.6	2	11	3	96	0	0	92	0	0	1	0	0	0	1	0	0	0	0	0	1	0	0	0	1	0	0	0	0	0	0
30	1	1380	39	3260	8.9	4	#NULL!	#NULL!	13	5	82	0	1	72	0	1	0	1	0	0	1	0	0	1	1	0	0	0	#NULL!	0	1	0	0	0	0	0	0
28	1	950	39	2350	7.7	4	9	3	12	4	104	0	0	103	0	0	0	0	0	0	1	0	0	1	0	0	1	0	0	0	1	0	0	0	0	0	0
30	1	1296	39	2330	6.8	2	8.3	2	10.8	3	72	0	1	88	0	0	0	0	0	1	1	0	0	1	1	1	1	0	0	0	1	0	0	0	0	0	0
29	1	910	39	2972	9.5	6	11.5	7	13.7	6	80	0	1	88	0	0	1	0	0	0	1	0	0	1	0	0	0	0	0	0	1	0	0	0	0	0	0
26	1	818	39	2064	7	3	8.699	3	10.1	2	98	0	0	80	0	1	0	0	0	1	1	0	0	1	0	1	1	0	0	0	1	0	0	0	0	0	0
30	1	1500	39	3005	8.8	6	10.6	5	14	7	82	0	1	107	0	0	0	0	0	#NULL!	1	0	1	0	0	0	0	0	0	0	1	0	0	0	0	0	0
25	1	825	39	2845	6.3	#NULL!	7.9	2	10.7	3	92	0	0	84	0	1	0	1	0	1	1	0	1	1	1	1	0	#NULL!	0	0	1	0	0	0	0	0	0
32	1	1040	39	2015	6.4	2	7.4	1	10.1	2	104	0	0	85	0	0	1	0	0	0	1	0	0	0	0	0	1	0	1	0	1	0	0	0	0	0	0
28	1	974	39	2480	6.9	3	9.199	4	11.5	4	94	0	0	88	0	0	0	0	0	1	1	0	1	1	1	1	1	0	0	0	1	0	0	0	0	0	0
29	1	1254	39	2181	7.9	4	8.9	3	10.9	3	96	0	0	88	0	0	0	1	0	1	1	0	0	1	1	1	1	0	0	0	1	0	0	0	0	0	0
32	1	1114	39	2108	6.5	2	8	1	11	3	94	0	0	92	0	0	1	0	0	0	1	0	0	1	0	0	1	0	1	0	1	0	0	0	0	0	0
33	1	1254	39	2140	6.4	3	7	1	8.9	1	70	0	1	77	0	1	1	0	0	1	1	0	0	0	0	0	1	0	1	1	1	0	0	0	0	0	0
26	1	850	39	2226	6.6	2	8.4	3	10.8	3	72	0	1	77	0	1	0	1	0	0	1	0	0	0	0	0	1	0	0	0	1	0	0	0	0	0	0
31	1	1130	39	2330	7.5	4	8	2	#NULL!	#NULL!	70	0	1	80	0	1	1	0	0	0	1	0	0	1	0	0	1	0	0	#NULL!	1	0	0	0	0	0	0
30	1	996	39	2280	7.5	3	10	5	12.1	3	82	0	1	100	0	0	1	0	0	0	1	0	0	1	0	1	1	0	0	0	1	0	0	0	0	0	0
31	1	1254	39	2300	7.8	3	10	5	13.8	5	82	0	1	96	0	0	1	0	0	0	1	0	0	1	0	0	1	0	0	0	1	0	0	0	0	0	0
27	1	914	39	2654	7.6	3	10.19	5	13	5	90	0	0	96	0	0	0	#NULL!	0	0	1	0	1	1	1	1	0	0	0	0	1	0	0	0	0	0	0
27	1	860	39	3120	7.8	3	9.5	3	12.7	5	94	0	0	92	0	0	0	0	0	0	1	0	1	1	1	0	0	0	0	0	1	0	0	0	0	0	0
28	1	1170	39	3204	9.8	8	9.699	3	12	3	92	0	0	80	0	1	0	0	0	0	1	0	1	1	1	1	0	0	0	0	1	0	0	0	0	0	0
32	1	1370	39	2650	6.6	2	8.6	2	10.7	3	106	0	0	80	0	1	1	0	0	0	1	0	0	1	0	0	0	0	0	0	1	0	0	0	0	0	0
34	1	1430	39	2256	7.2	3	8.3	3	10	2	100	0	0	92	0	0	1	0	0	0	1	#NULL!	0	0	0	0	1	0	0	0	1	0	0	0	0	0	0
32	1	1002	39	2208	6.7	3	8.779	3	11	3	96	0	0	117	0	0	1	1	0	0	1	0	0	0	0	0	1	0	0	0	1	0	0	0	0	0	0
28	1	836	39	2050	6.5	2	8	1	10	2	80	0	1	84	0	1	1	0	0	0	1	0	0	1	1	0	1	0	1	0	1	0	0	0	0	0	0
32	1	1410	39	2538	6.8	2	8.5	2	11.4	3	108	0	0	96	0	0	1	0	0	0	1	0	0	1	0	0	1	0	0	0	1	0	0	0	0	0	0
29	1	1200	39	2328	6.6	2	10	5	12	4	96	0	0	80	0	1	0	0	1	1	1	0	1	1	0	1	1	0	0	0	1	0	0	0	0	0	0
26	1	755	39	2200	8.1	5	10	4	11.7	4	82	0	1	89	0	0	1	0	0	0	1	0	1	1	0	0	1	0	0	0	1	0	0	0	0	0	0
30	1	1500	39	3245	7	3	9	3	11.5	4	112	0	0	107	0	0	0	0	0	#NULL!	1	0	1	1	0	0	0	0	0	0	1	0	0	0	0	0	0
28	1	1255	39	2965	8.5	4	11.5	6	15	7	92	0	0	81	0	1	0	0	0	1	1	0	1	1	0	0	0	0	0	0	1	0	0	0	0	0	0
28	1	1230	39	2665	8.5	5	9.5	4	11	3	96	0	0	110	0	0	0	0	0	1	1	0	1	1	0	0	0	0	0	0	1	0	0	0	0	0	0
28	1	1268	39	2650	7.3	4	7.9	1	9.5	1	100	0	0	88	0	0	0	1	0	1	1	0	0	1	1	0	0	0	1	1	1	0	0	0	0	0	0
32	1	1428	39	2320	6.2	2	9.5	3	12.2	5	99	0	0	73	0	1	1	1	0	0	1	0	0	0	0	0	1	0	0	0	1	0	0	0	0	0	0
32	1	1118	39	2312	7.9	3	9	3	#NULL!	#NULL!	80	0	1	80	0	1	1	0	0	0	1	0	0	1	0	0	1	0	0	#NULL!	1	0	0	0	0	0	0
25	1	882	39	3322	8.8	7	11.7	6	17	8	74	0	1	77	0	1	0	#NULL!	0	1	1	0	1	1	1	1	0	0	0	0	6	0	0	1	0	0	1
25	1	792	39	3770	6.9	2	9.8	5	11.5	3	80	0	1	80	0	1	0	1	0	0	1	0	1	1	1	1	0	0	0	0	6	0	0	1	0	0	1
27	1	1070	39	2745	6.6	2	7.6	1	11	3	98	0	0	80	0	1	0	1	0	1	1	0	1	1	1	1	0	0	1	0	7	0	0	1	0	0	1
27	1	1104	39	2290	#NULL!	#NULL!	8.6	3	11.7	4	90	0	0	77	0	1	0	0	0	1	1	0	1	1	0	1	1	#NULL!	0	0	1	0	4	0	0	0	1
32	1	1441	39	2306	10	7	10.8	6	12.3	4	94	0	0	103	0	0	1	0	0	1	1	#NULL!	0	1	0	1	1	0	0	0	1	1	0	0	0	0	1
32	1	1334	39	2244	7.4	5	8.6	3	12	4	96	0	0	100	0	0	1	0	0	0	1	0	0	1	0	0	1	0	0	0	1	1	0	0	0	0	1
34	1	1275	39	2032	6.2	2	7.5	1	9	1	68	1	1	92	0	0	1	0	0	0	1	0	0	1	0	0	1	0	1	1	1	0	0	0	1	0	1
29	1	1320	39	2460	8	3	10	5	12	4	58	1	1	84	0	1	0	0	0	1	1	0	1	1	1	1	1	0	0	0	1	0	0	0	1	0	1
35	1	1130	39	1920	5.7	1	6.6	1	9.199	1	49	1	1	77	0	1	1	0	0	0	1	0	0	0	0	0	1	1	1	1	1	0	0	0	1	0	1
31	1	1320	39	2240	6.2	2	8	1	10.5	2	56	1	1	88	0	0	1	1	0	1	1	0	0	1	0	0	1	0	1	0	1	0	0	0	1	0	1
27	1	934	39	2295	7.1	3	8.6	3	11.6	3	66	1	1	97	0	0	0	0	0	1	1	0	1	1	1	1	1	0	0	0	1	0	0	0	1	0	1
29	1	810	39	2350	7.3	3	8.1	2	10	2	64	1	1	84	0	1	1	0	0	1	1	0	0	1	0	1	1	0	0	0	6	0	0	1	1	0	1
28	1	1140	39	2440	7.4	2	9	3	12	4	55	1	1	72	0	1	0	0	0	1	1	0	1	1	1	0	1	0	0	0	6	0	0	1	1	0	1
30	1	1359	39	2600	7.7	4	10.19	5	13.5	6	#NULL!	1	1	80	0	1	0	0	0	1	1	0	0	1	0	1	0	0	0	0	7	0	0	1	1	0	1
29	1	1220	39	2750	9.5	7	10.19	5	12.4	5	95	0	0	60	1	1	0	1	0	1	1	0	0	1	1	1	0	0	0	0	1	0	0	0	0	1	1
34	1	1468	39	2245	5.8	1	7.5	1	10.3	2	70	0	1	69	1	1	1	0	0	0	1	0	0	1	0	0	1	1	1	0	1	0	0	0	0	1	1
32	1	1178	39	2030	6.5	2	#NULL!	#NULL!	9.8	1	81	0	1	63	1	1	1	0	0	1	1	0	0	1	1	1	1	0	#NULL!	1	1	0	0	0	0	1	1
27	1	810	39	2090	6.1	1	7.9	2	10	2	85	0	0	56	1	1	1	0	0	1	1	0	1	1	1	1	1	1	0	0	1	0	0	0	0	1	1
32	1	1390	39	2383	9.3	6	10.9	6	13.8	6	72	0	1	61	1	1	1	0	0	0	1	0	0	1	0	0	1	0	0	0	1	0	0	0	0	1	1
27	1	880	39	2090	6.4	2	7.8	1	10.8	2	83	0	1	#NULL!	1	1	0	0	0	1	1	0	1	1	1	1	1	0	1	0	4	0	0	1	0	1	1
26	1	850	39	2250	6.9	3	7.7	1	9.4	1	102	0	0	#NULL!	1	1	0	1	0	1	1	0	1	1	1	1	1	0	1	1	5	0	0	1	0	1	1
30	1	776	39	2312	8	4	11.8	7	13.9	5	90	0	0	69	1	1	1	0	0	0	1	0	1	1	1	1	1	0	0	0	6	0	0	1	0	1	1
26	1	896	39	2800	7.4	4	9	4	12	4	70	0	1	57	1	1	0	0	0	0	1	0	1	1	0	1	0	0	0	0	6	0	0	1	0	1	1
28	1	1100	39	3019	10.19	8	13	8	16.2	8	70	0	1	69	1	1	0	0	0	0	1	0	0	1	0	0	0	0	0	0	6	0	0	1	0	1	1
27	1	1065	39	2900	8	3	9.4	3	11.5	3	103	0	0	#NULL!	1	1	0	0	0	1	1	0	1	1	1	0	0	0	0	0	6	0	0	1	0	1	1
26	1	720	39	2530	5.8	1	7.5	1	10.6	3	88	0	0	61	1	1	1	0	0	0	1	0	1	1	1	0	1	1	1	0	7	0	0	1	0	1	1
31	1	988	39	2276	6.6	2	9.199	3	11.5	3	82	0	1	61	1	1	1	0	0	0	1	0	0	1	0	0	1	0	0	0	1	1	0	0	0	1	1
34	1	1400	39	2290	6	1	7.5	1	10.5	#NULL!	53	1	1	56	1	1	1	1	0	0	1	0	0	1	0	0	1	1	1	#NULL!	1	0	0	0	1	1	1
28	1	1372	39	2795	5.5	1	8.3	2	10.3	2	#NULL!	1	1	#NULL!	1	1	0	0	0	0	1	0	0	1	0	0	0	1	0	0	1	0	0	0	1	1	1
25	1	840	39	2200	6	2	7.9	2	11	3	53	1	1	#NULL!	1	1	0	0	0	1	1	0	1	1	0	0	1	0	0	0	1	0	0	0	1	1	1
29	1	1350	39	2470	8.5	5	9.6	5	11.6	4	#NULL!	1	1	#NULL!	1	1	0	0	0	1	1	0	1	1	0	1	1	0	0	0	1	0	0	0	1	1	1
33	1	1356	39	2560	7.2	3	8.199	2	9.5	1	50	1	1	61	1	1	1	0	0	0	1	0	0	0	0	0	0	0	0	1	1	0	0	0	1	1	1
30	1	925	39	2394	6.5	2	8.699	3	11.2	3	#NULL!	1	1	53	1	1	1	0	0	0	1	0	0	1	0	0	1	0	0	0	1	0	0	0	1	1	1
32	1	1268	39	2290	6.2	1	8	2	9	1	50	1	1	50	1	1	1	0	0	1	1	0	0	1	1	0	1	1	0	1	2	0	0	1	1	1	1
25	1	888	39	2314	6.9	3	9.1	4	11.5	4	58	1	1	50	1	1	0	1	0	1	1	0	1	1	1	0	1	0	0	0	6	0	0	1	1	1	1
28	1	1238	39	3500	7.7	3	11.1	5	12.6	5	50	1	1	50	1	1	0	#NULL!	0	1	1	0	1	1	1	1	0	0	0	0	6	0	0	1	1	1	1
29	1	1340	39.1	2545	#NULL!	#NULL!	#NULL!	#NULL!	9	1	100	0	0	96	0	0	0	0	0	0	1	0	1	1	0	0	1	#NULL!	#NULL!	1	998	0	0	1	0	0	1
27	1	864	39.1	2282	6.5	2	8.1	1	10.1	2	96	0	0	92	0	0	0	0	0	1	1	0	0	1	0	1	1	0	1	0	1	1	0	0	0	0	1
30	1	1000	39.1429	2175	7.2	3	7.3	1	10	2	85	0	0	99	0	0	1	1	0	0	1	0	0	1	0	0	1	0	1	0	1	0	0	0	0	0	0
31	1	1362	39.1429	2525	7.2	4	9	3	10.4	2	74	0	1	85	0	0	1	1	0	1	1	0	0	1	0	1	1	0	0	0	1	0	0	0	0	0	0
33	1	1446	39.1429	2484	7.5	3	#NULL!	#NULL!	13	5	86	0	0	76	0	1	1	0	0	0	1	0	0	0	0	0	1	0	#NULL!	0	1	0	0	0	0	0	0
33	1	1460	39.1429	2630	5.9	1	9	3	10.5	3	82	0	1	100	0	0	1	0	0	0	1	0	0	0	0	0	0	1	0	0	1	1	0	0	0	0	1
24	1	650	39.2857	2798	9.5	7	#NULL!	#NULL!	11.9	4	82	0	1	84	0	1	0	0	0	1	1	0	0	1	1	1	0	0	#NULL!	0	6	0	0	1	0	0	1
34	1	1498	39.4286	2310	7.8	5	10	5	13.4	5	95	0	0	68	1	1	1	1	0	0	1	0	0	0	0	0	1	0	0	0	1	0	0	0	0	1	1
29	1	1386	39.5714	3025	7.6	4	9.6	4	10.5	3	72	0	1	77	0	1	0	1	0	1	1	0	0	1	1	1	0	0	0	0	1	0	0	0	0	0	0
31	1	1360	39.5714	2615	8.199	4	10.1	5	14	6	68	1	1	80	0	1	1	0	0	1	1	0	0	1	0	1	1	0	0	0	1	0	0	0	1	0	1
29	1	1350	39.7	2540	7	2	8.6	2	11.3	4	118	0	0	110	0	0	0	0	0	0	1	0	0	0	0	0	1	0	0	0	1	0	0	0	0	0	0
34	1	1185	39.7	2010	6.8	3	8	1	10.3	2	80	0	1	103	0	0	1	0	0	0	1	0	0	0	0	0	1	0	1	0	1	1	0	0	0	0	1
33	1	1368	39.7	2488	7.2	4	9.3	4	12.2	4	108	0	0	92	0	0	1	0	0	0	1	0	0	1	0	0	1	0	0	0	1	1	0	0	0	0	1
28	1	1264	39.7143	2700	10.6	8	12.5	7	14	6	104	0	0	100	0	0	0	0	0	0	1	1	0	1	0	0	1	0	0	0	1	0	0	0	0	0	0
32	1	1294	39.7143	2300	7.5	4	8.8	3	11.5	4	98	0	0	76	0	1	1	1	0	0	1	0	0	1	0	0	1	0	0	0	1	0	0	0	0	0	0
28	1	1120	39.7143	2575	7.4	4	9.8	4	12.9	5	113	0	0	106	0	0	0	1	0	0	1	0	0	1	0	0	1	0	0	0	1	0	0	0	0	0	0
28	1	1310	39.7143	2810	9	6	12.3	7	15	8	74	0	1	69	1	1	0	1	0	0	1	0	0	1	0	0	0	0	0	0	1	0	0	0	0	1	1
28	1	1150	39.8571	2855	7.5	4	8.6	3	11	3	90	0	0	103	0	0	0	0	0	0	1	1	0	1	0	0	0	0	0	0	1	0	0	0	0	0	0
30	1	1082	39.8571	2450	7.6	4	9.8	7	13.4	6	74	0	1	88	0	0	1	0	0	1	1	0	0	1	1	1	1	0	0	0	1	0	0	0	0	0	0
25	1	864	39.8571	2245	6.5	2	8.9	3	10.8	3	100	0	0	96	0	0	0	1	0	1	1	0	1	1	1	1	1	0	0	0	1	0	0	0	0	0	0
36	1	1468	40	2244	5.6	1	6.93	1	9.1	1	108	0	0	88	0	0	1	0	0	0	1	0	0	0	0	0	1	1	1	1	1	0	0	0	0	0	0
35	1	1370	40	2196	6.5	2	9.44	4	11.1	3	78	0	1	77	0	1	1	0	0	0	1	0	0	0	0	0	1	0	0	0	1	0	0	0	0	0	0
30	1	1395	40	3290	7.3	3	9.6	4	12	4	78	0	1	76	0	1	0	0	0	1	1	0	0	0	1	1	0	0	0	0	1	0	0	0	0	0	0
30	1	1450	40	3300	8.4	4	10.4	5	12.5	5	96	0	0	87	0	0	0	1	1	0	1	0	0	1	0	0	0	0	0	0	1	0	0	0	0	0	0
26	1	935	40	2965	7.1	3	9.3	3	11.5	#NULL!	80	0	1	80	0	1	0	0	1	1	1	0	1	1	1	1	0	0	0	#NULL!	1	0	0	0	0	0	0
31	1	1482	40	3000	7.2	3	8.3	2	10	2	96	0	0	100	0	0	0	0	0	0	1	0	0	0	0	0	0	0	0	0	1	0	0	0	0	0	0
27	1	1250	40	3638	7.7	4	10	5	10	5	102	0	0	96	0	0	0	0	0	0	1	0	0	1	0	0	0	0	0	0	1	0	0	0	0	0	0
36	1	1249	40	2000	5.6	1	6.6	1	8.6	1	86	0	0	92	0	0	1	0	0	0	1	0	0	0	0	0	1	1	1	1	1	0	0	0	0	0	0
32	1	1190	40	2620	7.9	4	8.9	3	12.3	4	94	0	0	77	0	1	1	0	0	0	1	0	0	1	0	0	1	0	0	0	1	0	0	0	0	0	0
31	1	1400	40	2830	6.6	2	8.8	3	10.5	2	96	0	0	107	0	0	0	0	0	0	1	0	0	1	1	0	0	0	0	0	1	0	0	0	0	0	0
35	1	1400	40	2050	6.7	3	9.8	2	9.699	1	95	0	0	85	0	0	1	1	0	0	1	0	0	0	0	0	1	0	0	1	1	0	0	0	0	0	0
34	1	1320	40	2070	5.8	1	7.2	1	9	1	104	0	0	77	0	1	1	0	0	0	1	0	0	0	0	0	1	1	1	1	1	0	0	0	0	0	0
30	1	1350	40	2720	7.9	4	9	4	11	3	70	0	1	92	0	0	0	0	0	0	1	0	0	1	1	0	1	0	0	0	1	0	0	0	0	0	0
29	1	1400	40	2870	7.5	4	9.5	4	11.5	#NULL!	74	0	1	84	0	1	0	0	0	0	1	0	0	1	0	0	0	0	0	#NULL!	1	0	0	0	0	0	0
32	1	1000	40	2155	6.2	2	8.199	3	11.1	4	103	0	0	92	0	0	1	0	0	0	1	0	0	0	0	0	1	0	0	0	1	0	0	0	0	0	0
31	1	1392	40	2128	6.9	3	8.1	1	10.3	#NULL!	92	0	0	92	0	0	0	0	0	0	1	0	0	1	0	0	1	0	1	#NULL!	1	0	0	0	0	0	0
33	1	1162	40	2412	7	3	9	3	12	3	86	0	0	80	0	1	1	0	0	0	1	0	0	0	0	0	1	0	0	0	1	0	0	0	0	0	0
29	1	1310	40	2640	7.3	3	9.5	4	12.3	4	90	0	0	73	0	1	0	1	0	1	1	0	0	1	1	1	1	0	0	0	1	0	0	0	0	0	0
30	1	1380	40	3370	9.4	6	10.19	5	13.8	6	90	0	0	96	0	0	0	1	0	0	1	0	0	1	0	0	0	0	0	0	1	0	0	0	0	0	0
28	1	1150	40	3475	7.7	4	9.1	4	14	6	82	0	1	96	0	0	0	0	0	0	1	0	0	1	0	0	0	0	0	0	1	0	0	0	0	0	0
28	1	860	40	#NULL!	5.6	1	7.8	1	9.3	1	74	0	1	80	0	1	1	0	0	0	1	0	0	1	0	0	#NULL!	1	1	1	1	0	0	0	0	0	0
28	1	1034	40	2726	8	5	9.5	2	12	4	80	0	1	96	0	0	0	0	0	0	1	0	0	1	0	0	0	0	0	0	1	0	0	0	0	0	0
27	1	1060	40	2810	9.5	7	11.7	7	14.7	7	76	0	1	73	0	1	0	1	0	1	1	0	0	1	1	0	0	0	0	0	1	0	0	0	0	0	0
27	1	930	40	2515	6.7	2	7.8	1	9.9	2	97	0	0	89	0	0	0	1	0	1	1	0	0	1	1	1	1	0	1	0	1	0	0	0	0	0	0
31	1	1330	40	2265	7.5	4	9.6	4	15.6	7	97	0	0	100	0	0	1	1	0	1	1	1	0	1	0	1	1	0	0	0	1	0	0	0	0	0	0
30	1	1330	40	2480	7	3	7.8	1	10.4	3	99	0	0	88	0	0	0	1	0	1	1	0	0	1	0	1	1	0	1	0	1	0	0	0	0	0	0
26	1	880	40	2540	8.1	5	9.4	4	11.3	3	101	0	0	111	0	0	0	0	0	1	1	0	0	1	0	1	1	0	0	0	1	0	0	0	0	0	0
34	1	1155	40	2210	6.5	2	7.5	1	10	1	84	0	1	72	0	1	1	0	0	0	1	0	0	1	0	0	1	0	1	1	1	0	0	0	0	0	0
27	1	1090	40	2250	6.5	1	8.5	2	11	3	110	0	0	87	0	0	0	0	0	1	1	0	0	1	0	1	1	1	0	0	1	0	0	0	0	0	0
28	1	1267	40	3190	7.6	4	9	4	11.5	4	85	0	0	87	0	0	0	0	0	0	1	0	0	1	0	0	0	0	0	0	1	0	0	0	0	0	0
29	1	1408	40	3276	8.4	5	11.2	6	12.6	5	84	0	1	96	0	0	0	0	0	0	1	0	1	1	0	1	0	0	0	0	1	0	0	0	0	0	0
28	1	1240	40	3320	9	5	10.7	5	13.2	5	84	0	1	84	0	1	0	0	0	0	1	0	1	1	1	0	0	0	0	0	1	0	0	0	0	0	0
32	1	1335	40	2845	9.5	5	11	5	17.5	8	97	0	0	92	0	0	1	0	1	1	1	0	0	1	1	1	0	0	0	0	1	0	0	0	0	0	0
36	1	1294	40	2046	6.1	1	8.1	2	12.9	5	78	0	1	95	0	0	1	0	0	0	1	0	0	0	0	0	1	1	0	0	1	0	0	0	0	0	0
29	1	1220	40	2120	8.1	4	#NULL!	#NULL!	11.2	3	96	0	0	113	0	0	0	0	0	0	1	1	0	1	0	0	1	0	#NULL!	0	1	0	0	0	0	0	0
34	1	1335	40	1936	6.5	2	7.7	1	9.9	1	92	0	0	99	0	0	1	0	0	1	1	0	0	1	0	1	1	0	1	1	1	0	0	0	0	0	0
25	1	455	40	2182	6	2	7.1	1	9.6	1	78	0	1	77	0	1	1	0	0	0	1	0	1	1	1	1	1	0	1	1	1	0	0	0	0	0	0
24	1	840	40	2580	7	2	8.3	2	10.5	2	103	0	0	85	0	0	0	1	0	1	1	0	1	1	1	1	1	0	0	0	1	0	0	0	0	0	0
30	1	1090	40	2555	8.4	#NULL!	9.1	4	11.4	3	78	0	1	80	0	1	1	0	0	0	1	0	1	1	0	0	1	#NULL!	0	0	1	0	0	0	0	0	0
31	1	912	40	2245	5	1	5.7	1	8.8	1	74	0	1	95	0	0	1	1	0	0	1	0	1	1	0	0	1	1	1	1	1	0	0	0	0	0	0
30	1	1450	40	2200	7.1	3	8.3	2	11.2	3	74	0	1	104	0	0	0	0	0	1	1	0	0	1	0	1	1	0	0	0	1	0	0	0	0	0	0
30	1	1316	40	2280	6.3	1	8	1	10	1	106	0	0	92	0	0	0	1	0	0	1	0	0	1	0	0	1	1	1	1	1	0	0	0	0	0	0
29	1	1133	40	2820	#NULL!	#NULL!	10.6	6	13	5	78	0	1	80	0	1	0	0	0	1	1	0	0	1	1	1	0	#NULL!	0	0	1	0	0	0	0	0	0
34	1	1360	40	2265	6.7	2	8.3	2	10.8	3	70	0	1	96	0	0	1	1	0	0	1	0	0	0	0	0	1	0	0	0	1	0	0	0	0	0	0
31	1	1140	40	2348	7.4	4	8.8	3	11.4	4	102	0	0	100	0	0	1	0	0	0	1	0	0	1	0	0	1	0	0	0	1	0	0	0	0	0	0
35	1	1332	40	2288	6.1	1	7.6	1	9.6	1	88	0	0	77	0	1	1	#NULL!	0	0	1	0	0	0	0	0	1	1	1	1	1	0	0	0	0	0	0
35	1	1374	40	2370	6.1	1	7.6	1	9.9	1	79	0	1	96	0	0	1	0	0	0	1	0	0	0	0	0	1	1	1	1	1	0	0	0	0	0	0
31	1	1278	40	2368	8	5	9.8	5	13	5	88	0	0	77	0	1	1	0	0	0	1	0	0	1	1	0	1	0	0	0	1	0	0	0	0	0	0
30	1	1310	40	2715	7.4	4	8.5	2	10.5	2	108	0	0	103	0	0	0	0	0	0	1	0	0	1	0	1	1	0	0	0	1	0	0	0	0	0	0
28	1	1080	40	2730	7.2	2	9	2	12	4	82	0	1	96	0	0	0	0	0	1	1	0	1	1	1	0	0	0	0	0	1	0	0	0	0	0	0
23	1	672	40	2540	7.9	5	9.3	5	11.2	4	100	0	0	95	0	0	0	0	0	0	1	0	1	1	1	0	1	0	0	0	1	0	0	0	0	0	0
26	1	920	40	2934	#NULL!	#NULL!	9	2	9.699	1	86	0	0	80	0	1	0	0	0	0	1	0	1	1	1	0	0	#NULL!	0	1	1	0	0	0	0	0	0
29	1	1240	40	3100	7.4	4	8.6	3	11	3	94	0	0	107	0	0	0	1	0	#NULL!	1	0	1	1	1	0	0	0	0	0	1	0	0	0	0	0	0
27	1	850	40	3135	8.199	5	9.199	4	11.3	4	100	0	0	96	0	0	1	1	0	0	1	0	1	1	1	0	0	0	0	0	1	0	0	0	0	0	0
26	1	1053	40	3210	8.8	5	10.5	6	14	6	84	0	1	88	0	0	0	1	0	0	1	0	1	1	1	0	0	0	0	0	1	0	0	0	0	0	0
30	1	1394	40	2341	8.1	5	8.6	3	11.6	#NULL!	100	0	0	92	0	0	0	1	0	1	1	1	0	1	1	1	1	0	0	#NULL!	1	0	0	0	0	0	0
33	1	1286	40	2144	7.2	3	8.5	3	12	#NULL!	82	0	1	91	0	0	1	1	0	0	1	0	0	1	0	0	1	0	0	#NULL!	1	0	0	0	0	0	0
25	1	800	40	2940	7	3	8.75	3	11.7	4	102	0	0	88	0	0	0	1	0	0	1	0	0	1	1	0	0	0	0	0	1	0	0	0	0	0	0
29	1	1160	40	2662	7.4	4	8.199	2	11	3	80	0	1	92	0	0	0	1	0	1	1	0	0	1	0	0	1	0	0	0	1	0	0	0	0	0	0
27	1	1010	40	2242	7.2	4	8.9	4	11	3	76	0	1	73	0	1	0	0	0	1	1	0	0	1	0	0	1	0	0	0	1	0	0	0	0	0	0
33	1	1300	40	2280	5.4	1	6.8	1	8.8	1	92	0	0	84	0	1	1	0	0	1	1	0	0	1	0	1	1	1	1	1	1	0	0	0	0	0	0
26	1	872	40	2102	7.9	5	10	5	11.2	3	88	0	0	77	0	1	0	0	0	0	1	0	0	1	0	0	1	0	0	0	1	0	0	0	0	0	0
32	1	1300	40	2800	6.7	2	8	1	11.4	3	80	0	1	73	0	1	1	0	0	0	1	0	0	1	0	0	0	0	1	0	1	0	0	0	0	0	0
29	1	1455	40	3690	8.5	4	10	4	11.7	4	94	0	0	103	0	0	0	0	0	0	1	0	1	1	1	0	0	0	0	0	1	0	0	0	0	0	0
34	1	1214	40	2290	5.4	1	6.5	1	7.5	1	70	0	1	100	0	0	1	0	0	0	1	0	0	0	0	0	1	1	1	1	6	0	0	1	0	0	1
25	1	750	40	2765	7.6	4	9.699	5	12.2	5	72	0	1	77	0	1	0	0	0	0	1	0	1	1	1	0	0	0	0	0	7	0	0	1	0	0	1
35	1	1490	40	2100	6.6	2	8	1	10.3	3	88	0	0	88	0	0	1	1	0	0	1	0	0	0	0	0	1	0	1	0	1	1	0	0	0	0	1
30	1	1134	40	3655	8.699	6	10.19	5	13	5	53	1	1	91	0	0	1	0	0	0	1	0	0	1	0	0	0	0	0	0	1	0	0	0	1	0	1
31	1	1008	40	2510	#NULL!	#NULL!	9.6	4	12	4	68	1	1	84	0	1	1	0	0	0	1	0	0	1	0	0	1	#NULL!	0	0	1	0	0	0	1	0	1
27	1	1056	40	3135	8	5	#NULL!	#NULL!	11.5	4	#NULL!	1	1	83	0	1	0	0	0	1	1	0	1	1	0	1	0	0	#NULL!	0	1	0	0	0	1	0	1
26	1	882	40	2480	9.6	6	10.3	5	12.3	5	#NULL!	1	1	80	0	1	0	1	0	0	1	0	1	1	0	0	1	0	0	0	1	0	0	0	1	0	1
35	1	1180	40	2160	6.6	1	8.3	2	11.8	4	#NULL!	1	1	84	0	1	1	0	0	0	1	0	0	0	0	0	1	1	0	0	6	0	0	1	1	0	1
29	1	695	40	2265	6.9	3	7.8	1	9.699	1	68	1	1	77	0	1	1	0	0	0	1	0	1	1	1	0	1	0	1	1	6	0	0	1	1	0	1
27	1	900	40	3235	8	4	9	3	11	#NULL!	76	0	1	69	1	1	0	0	0	0	1	0	1	1	1	0	0	0	0	#NULL!	1	0	0	0	0	1	1
30	1	802	40	2088	5.3	1	7.1	1	8.199	1	74	0	1	65	1	1	1	1	0	0	1	0	0	1	0	0	1	1	1	1	1	0	0	0	0	1	1
33	1	1350	40	2135	7.7	3	10.4	5	13.6	6	88	0	0	69	1	1	1	1	0	0	1	0	0	0	0	0	1	0	0	0	1	0	0	0	0	1	1
34	1	1245	40	2200	8.199	5	10	4	14.5	6	88	0	0	50	1	1	1	0	0	0	1	0	0	0	0	0	1	0	0	0	1	0	0	0	0	1	1
29	1	1360	40	2630	7.5	4	9.5	4	12.5	4	78	0	1	69	1	1	0	0	0	1	1	0	1	1	1	1	1	0	0	0	1	0	0	0	0	1	1
33	1	1200	40	2250	6.3	2	8.5	2	9.9	1	99	0	0	69	1	1	1	0	0	0	1	0	0	0	0	0	1	0	0	1	1	0	0	0	0	1	1
27	1	1255	40	2250	6.2	3	8	1	10.5	3	91	0	0	52	1	1	0	1	0	1	1	0	1	1	1	1	1	0	1	0	1	0	0	0	0	1	1
30	1	1000	40	2780	7.9	#NULL!	9.6	4	10.1	2	78	0	1	65	1	1	1	#NULL!	0	0	1	0	1	1	1	0	0	#NULL!	0	0	1	0	0	0	0	1	1
33	1	1500	40	2295	7.6	3	7.9	2	9.9	2	104	0	0	65	1	1	1	0	0	0	1	0	0	1	0	0	1	0	0	0	4	0	0	1	0	1	1
31	1	1500	40	2800	#NULL!	#NULL!	8.5	2	10.4	2	80	0	1	69	1	1	0	1	0	1	1	0	1	1	0	1	0	#NULL!	0	0	6	0	0	1	0	1	1
27	1	920	40	2750	7.7	5	8.9	4	11.8	4	78	0	1	50	1	1	0	1	0	1	1	0	0	1	1	1	0	0	0	0	6	0	0	1	0	1	1
36	1	1404	40	2196	5.72	1	7.5	1	10	2	90	0	0	61	1	1	1	0	0	0	1	0	0	0	0	0	1	1	1	0	6	0	0	1	0	1	1
27	1	1130	40	3270	8.5	5	9.8	5	12.5	5	72	0	1	69	1	1	0	0	0	0	1	0	0	1	0	0	0	0	0	0	1	1	0	0	0	1	1
27	1	1240	40	2200	6.9	3	9.4	4	12.8	5	60	1	1	50	1	1	0	1	0	0	1	0	0	1	1	0	1	0	0	0	4	0	0	1	1	1	1
28	1	984	40	2085	6.1	1	8.4	2	9.6	1	66	1	1	63	1	1	0	1	1	1	1	0	1	1	1	0	1	1	0	1	7	0	0	1	1	1	1
32	1	1280	40.1429	2245	#NULL!	#NULL!	7.6	1	9.9	1	93	0	0	85	0	0	1	0	0	1	1	0	0	1	0	1	1	#NULL!	1	1	1	0	0	0	0	0	0
29	1	870	40.1429	2618	7.9	5	9.8	5	15	8	66	1	1	80	0	1	1	1	0	1	1	0	0	1	1	0	1	0	0	0	1	0	0	0	1	0	1
34	1	1250	40.1429	2570	6.4	2	8.199	2	10.7	3	94	0	0	85	0	0	1	0	0	0	1	0	0	1	0	0	1	0	0	0	1	0	0	0	0	0	0
31	1	1410	40.2	3170	7.9	5	9.6	4	13.2	6	110	0	0	100	0	0	0	0	0	0	1	0	0	1	0	0	0	0	0	0	1	1	0	0	0	0	1
30	1	1025	40.2	2010	6.9	3	8.5	2	11.1	3	114	0	0	113	0	0	1	1	0	0	1	0	1	1	0	0	1	0	0	0	1	2	0	0	0	0	1
33	1	1222	40.2857	2855	6.4	2	8.1	1	9.8	1	72	0	1	73	0	1	1	0	0	0	1	0	0	0	0	0	0	0	1	1	1	0	0	0	0	0	0
26	1	666	40.2857	2850	7.1	3	9.9	4	10.6	3	92	0	0	80	0	1	1	0	#NULL!	0	1	0	1	1	1	0	0	0	0	0	1	0	0	0	0	0	0
33	1	950	40.2857	2236	5.9	1	8.199	3	11.35	3	86	0	0	76	0	1	1	0	0	0	1	0	0	1	0	0	1	1	0	0	1	0	0	0	0	0	0
34	1	1313	40.2857	2925	6.8	3	8.1	1	10.19	2	110	0	0	110	0	0	1	0	0	0	1	0	0	0	0	0	0	0	1	0	1	0	0	0	0	0	0
28	1	1312	40.2857	2600	6.6	3	7.6	1	10.4	2	92	0	0	80	0	1	0	1	0	0	1	1	0	1	0	0	1	0	1	0	1	0	0	0	0	0	0
28	1	714	40.2857	2194	7.9	4	8.9	3	11.6	3	68	1	1	80	0	1	1	0	0	0	1	0	0	0	0	0	1	0	0	0	1	0	0	0	1	0	1
31	1	1440	40.2857	2900	8.8	6	9.4	4	11.6	3	92	0	0	53	1	1	0	0	0	0	1	0	0	1	0	1	0	0	0	0	6	0	0	1	0	1	1
30	1	1290	40.4	2540	7.5	4	8.5	2	11.4	3	88	0	0	84	0	1	0	0	0	0	1	1	0	1	0	0	1	0	0	0	1	0	0	0	0	0	0
32	1	868	40.4286	2274	5.6	1	8.199	2	10.7	3	78	0	1	88	0	0	1	1	0	0	1	0	0	1	0	0	1	1	0	0	1	0	0	0	0	0	0
30	1	1313	40.5	3260	8.5	6	9.3	4	11.6	4	100	0	0	84	0	1	0	1	0	0	1	0	0	1	0	0	0	0	0	0	1	0	0	0	0	0	0
32	1	1364	40.5714	3040	7.7	4	9.3	4	11.5	4	90	0	0	107	0	0	1	0	0	0	1	0	0	1	0	0	0	0	0	0	1	0	0	0	0	0	0
26	1	764	40.5714	2516	6.8	3	8.5	2	10.8	3	80	0	1	50	1	1	1	0	0	1	1	0	1	1	1	1	1	0	0	0	1	0	0	0	0	1	1
30	1	1400	40.7143	3030	6.6	2	7.9	1	10	1	84	0	1	103	0	0	0	0	0	0	1	0	0	1	1	0	0	0	1	1	1	0	0	0	0	0	0
30	1	1420	41	3160	7.3	4	9.699	3	11	3	74	0	1	96	0	0	0	1	0	1	1	0	0	1	0	1	0	0	0	0	1	0	0	0	0	0	0
28	1	1205	41	4260	8.699	6	9.8	4	15.1	#NULL!	84	0	1	73	0	1	0	0	0	0	1	0	1	1	1	0	0	0	0	#NULL!	1	0	0	0	0	0	0
28	1	1140	41	3580	7.7	4	9.5	4	14	#NULL!	84	0	1	73	0	1	0	0	0	0	1	0	1	1	1	0	0	0	0	#NULL!	1	0	0	0	0	0	0
32	1	1165	41	2820	7.2	1	9	2	10.5	#NULL!	122	0	0	93	0	0	1	0	0	0	1	0	0	1	0	0	1	1	0	#NULL!	1	0	0	0	0	0	0
30	1	1480	41	2650	6	1	8	1	10.5	3	86	0	0	103	0	0	0	0	0	0	1	0	0	1	0	0	1	1	1	0	1	0	0	0	0	0	0
35	1	1348	41	2060	5.5	1	6.3	1	9	1	86	0	0	88	0	0	1	0	0	0	1	0	0	1	0	0	1	1	1	1	1	0	0	0	0	0	0
27	1	1100	41	2170	5.9	1	7.7	1	10.4	2	111	0	0	104	0	0	0	1	0	1	1	0	0	1	1	1	1	1	1	0	1	0	0	0	0	0	0
26	1	880	41	2540	6.9	3	8.9	3	10.3	2	97	0	0	73	0	1	0	1	0	1	1	0	0	1	0	1	1	0	0	0	1	0	0	0	0	0	0
29	1	1290	41	3610	9.5	6	11	7	#NULL!	#NULL!	86	0	0	107	0	0	0	1	0	0	1	0	0	1	0	0	0	0	0	#NULL!	1	0	0	0	0	0	0
28	1	1264	41	3310	9.3	6	10.3	5	12	4	84	0	1	88	0	0	0	0	0	0	1	0	0	1	0	0	0	0	0	0	1	0	0	0	0	0	0
30	1	1332	41	3162	7.4	3	9.199	4	11	3	84	0	1	77	0	1	0	0	0	0	1	0	0	1	0	0	0	0	0	0	1	0	0	0	0	0	0
32	1	1200	41	2500	6.9	3	8.5	2	12.5	5	95	0	0	93	0	0	1	0	0	#NULL!	1	0	0	0	0	0	1	0	0	0	1	0	0	0	0	0	0
28	1	1018	41	2125	#NULL!	#NULL!	8.9	3	12.2	5	70	0	1	84	0	1	0	1	0	1	1	0	1	1	0	1	1	#NULL!	0	0	1	0	0	0	0	0	0
29	1	1442	41	3018	8.199	4	9.8	5	11.8	3	106	0	0	96	0	0	0	0	0	1	1	0	0	1	1	1	0	0	0	0	1	0	0	0	0	0	0
34	1	1340	41	2650	5.6	1	7.7	2	10	2	82	0	1	80	0	1	1	#NULL!	0	1	1	0	0	1	0	0	1	1	0	0	1	0	0	0	0	0	0
33	1	1382	41	3100	7.5	4	9.9	3	13	5	74	0	1	84	0	1	1	0	0	0	1	0	0	0	0	0	0	0	0	0	1	0	0	0	0	0	0
36	1	1362	41	2320	5.9	1	7.2	1	9.5	1	120	0	0	110	0	0	1	0	0	0	1	0	0	0	0	0	1	1	1	1	1	0	0	0	0	0	0
32	1	810	41	2000	6.2	2	8	1	9.4	1	80	0	1	84	0	1	1	0	0	0	1	0	0	1	0	0	1	0	1	1	1	0	0	0	0	0	0
26	1	610	41	2780	6.5	2	7.6	1	9.8	2	94	0	0	92	0	0	1	1	0	0	1	0	1	1	0	0	1	0	1	0	1	0	0	0	0	0	0
25	1	475	41	1970	5.7	1	6.6	1	8.5	1	80	0	1	77	0	1	1	0	0	1	1	0	1	1	1	1	1	1	1	1	1	0	0	0	0	0	0
30	1	1453	41	2420	6.5	1	8.3	2	10	1	106	0	0	103	0	0	0	0	0	0	1	0	0	1	0	0	1	1	0	1	1	0	0	0	0	0	0
28	1	848	41	2410	6.1	1	8.199	3	11	3	94	0	0	73	0	1	1	0	0	0	1	0	1	1	0	1	1	1	0	0	1	0	0	0	0	0	0
34	1	1420	41	2800	7	2	#NULL!	#NULL!	11.6	4	108	0	0	92	0	0	1	1	0	#NULL!	1	0	#NULL!	0	0	0	1	0	#NULL!	0	1	0	0	0	0	0	0
27	1	1020	41	3730	8.6	5	#NULL!	#NULL!	12.8	5	102	0	0	100	0	0	0	0	0	1	1	0	1	1	0	0	0	0	#NULL!	0	1	0	0	0	0	0	0
36	1	1380	41	2460	7	1	8.3	2	12	4	84	0	1	92	0	0	1	0	0	0	1	0	0	0	0	0	1	1	0	0	1	0	0	0	0	0	0
35	1	1480	41	2590	8.5	3	9.8	4	12.3	4	91	0	0	116	0	0	1	0	0	0	1	0	0	0	0	0	1	0	0	0	1	0	0	0	0	0	0
27	1	1200	41	3910	8.3	5	10.19	6	11.6	4	94	0	0	96	0	0	0	0	0	0	1	0	1	1	1	0	0	0	0	0	1	0	0	0	0	0	0
34	1	1005	41	2032	5.6	1	7.2	1	9.4	1	80	0	1	92	0	0	1	0	0	0	1	0	0	1	0	0	1	1	1	1	1	0	0	0	0	0	0
34	1	1265	41	2350	7.5	3	8.6	3	10.5	2	82	0	1	96	0	0	1	0	0	1	1	0	0	0	0	0	1	0	0	0	1	0	0	0	0	0	0
26	1	730	41	2450	6.2	1	8.699	4	13	6	102	0	0	107	0	0	1	0	0	1	1	0	1	1	1	0	1	1	0	0	1	0	0	0	0	0	0
30	1	915	41	3055	7.2	3	8.4	2	11	3	98	0	0	96	0	0	1	0	1	1	1	0	1	1	1	0	0	0	0	0	1	0	0	0	0	0	0
26	1	1156	41	3282	8.1	5	10.1	6	11.3	3	86	0	0	100	0	0	0	0	0	0	1	0	1	1	0	0	0	0	0	0	1	0	0	0	0	0	0
30	1	1074	41	2211	6.8	3	8.8	3	10.1	2	78	0	1	95	0	0	1	0	0	0	1	0	0	1	1	0	1	0	0	0	1	0	0	0	0	0	0
27	1	930	41	5064	7.5	3	8.5	2	10.8	2	104	0	0	77	0	1	0	0	0	1	1	0	1	1	1	1	0	0	0	0	1	0	0	0	0	0	0
29	1	848	41	3226	6.9	2	9.699	4	#NULL!	#NULL!	98	0	0	96	0	0	1	0	0	0	1	0	0	1	1	0	0	0	0	#NULL!	1	0	0	0	0	0	0
36	1	1282	41	2080	8	5	8.5	3	#NULL!	#NULL!	70	0	1	75	0	1	1	0	0	0	1	0	0	0	0	0	1	0	0	#NULL!	6	0	0	1	0	0	1
25	1	872	41	2560	7.3	3	8.5	3	11.3	2	80	0	1	84	0	1	0	0	0	1	1	0	1	1	1	1	1	0	0	0	1	1	0	0	0	0	1
33	1	1446	41	2316	7.6	6	8.699	3	#NULL!	#NULL!	86	0	0	88	0	0	1	0	0	0	1	0	0	1	0	0	1	0	0	#NULL!	1	1	0	0	0	0	1
32	1	1255	41	2284	7	3	8.3	2	10.8	3	114	0	0	107	0	0	1	0	0	0	1	0	0	1	0	0	1	0	0	0	1	1	0	0	0	0	1
26	1	860	41	2540	6.8	2	8.6	2	11	#NULL!	62	1	1	96	0	0	0	1	0	0	1	0	1	1	1	0	1	0	0	#NULL!	1	0	0	0	1	0	1
30	1	1108	41	2230	5.9	1	8.6	3	10.3	2	68	1	1	96	0	0	1	0	0	1	1	0	0	1	1	1	1	1	0	0	1	0	0	0	1	0	1
31	1	780	41	2300	6.1	1	8.4	2	11.5	4	54	1	1	112	0	0	1	0	0	0	1	0	0	1	0	0	1	1	0	0	1	0	0	0	1	0	1
26	1	966	41	2824	6.7	2	8.3	3	11.6	4	58	1	1	103	0	0	0	0	0	1	1	0	1	0	0	1	1	0	0	0	1	0	0	0	1	0	1
36	1	1262	41	1950	4.7	1	6.1	1	9	1	#NULL!	1	1	84	0	1	1	0	0	0	1	0	0	1	0	0	1	1	1	1	6	0	0	1	1	0	1
26	1	812	41	2710	6.7	2	9.699	5	12.6	5	80	0	1	61	1	1	0	0	0	1	1	0	1	1	1	1	1	0	0	0	1	0	0	0	0	1	1
27	1	870	41	2135	5.7	1	7	1	9.5	1	70	0	1	#NULL!	1	1	0	1	0	1	1	0	1	1	1	0	1	1	1	1	1	0	0	0	0	1	1
30	1	1220	41	3365	8	3	9	3	12	3	106	0	0	57	1	1	0	1	0	0	1	0	0	1	0	0	0	0	0	0	1	0	0	0	0	1	1
29	1	1395	41	3140	8.5	5	9.9	4	13	5	108	0	0	69	1	1	0	1	0	0	1	0	0	1	1	0	0	0	0	0	1	0	0	0	0	1	1
31	1	1325	41	2600	7.7	3	9.3	3	11.6	3	80	0	1	69	1	1	1	1	0	1	1	0	1	1	1	0	1	0	0	0	1	0	0	0	0	1	1
27	1	1072	41	2378	6.4	4	8.199	2	10.6	3	70	0	1	61	1	1	0	1	0	1	1	0	1	1	1	1	1	0	0	0	1	0	0	0	0	1	1
28	1	1140	41	3260	7.6	3	9.5	3	13.5	5	66	1	1	69	1	1	0	1	0	0	1	0	0	1	1	0	0	0	0	0	1	0	0	0	1	1	1
35	1	1312	41	2226	4.5	1	5.5	1	7.1	1	50	1	1	57	1	1	1	0	0	0	1	0	0	0	0	0	1	1	1	1	3	0	0	1	1	1	1
33	1	1252	41	2693	7	2	9	3	12.9	5	56	1	1	61	1	1	1	0	0	0	1	0	0	1	0	0	1	0	0	0	6	0	0	1	1	1	1
29	1	850	41.1429	2230	5.8	1	7.1	1	9.47	1	97	0	0	77	0	1	1	1	1	1	1	0	0	1	0	1	1	1	1	1	1	0	0	0	0	0	0
32	1	1085	41.1429	2172	5.8	1	7.7	1	#NULL!	#NULL!	100	0	0	84	0	1	1	1	0	1	1	0	0	1	0	1	1	1	1	#NULL!	1	0	0	0	0	0	0
29	1	1058	41.1429	2460	6.8	3	10.19	5	13.6	6	100	0	0	88	0	0	1	0	0	0	1	0	0	1	0	0	1	0	0	0	1	0	0	0	0	0	0
28	1	1300	41.1429	3280	8.1	4	10.5	5	11.5	4	#NULL!	1	1	77	0	1	0	0	0	1	1	0	0	1	1	1	0	0	0	0	1	0	0	0	1	0	1
36	1	1422	41.1429	2224	7.1	3	9	3	11	3	94	0	0	88	0	0	1	0	0	0	1	0	0	0	0	0	1	0	0	0	1	0	0	0	0	0	0
35	1	1200	41.1429	2250	7.2	3	#NULL!	#NULL!	12	4	64	1	1	96	0	0	1	0	0	0	1	0	0	1	0	0	1	0	#NULL!	0	6	0	0	1	1	0	1
33	1	1248	41.2	2255	6.2	1	7.9	1	10.8	3	70	0	1	88	0	0	1	1	0	0	1	0	0	1	0	0	1	1	1	0	1	0	0	0	0	0	0
32	1	1000	41.2857	2315	5.6	1	7.5	1	8.6	1	110	0	0	69	1	1	1	0	0	0	1	0	0	1	0	0	1	1	1	1	1	0	0	0	0	1	1
30	1	1276	41.4	2385	7.3	3	8.699	3	11.2	3	114	0	0	84	0	1	0	1	0	0	1	0	1	1	1	0	1	0	0	0	1	0	0	0	0	0	0
27	1	1200	41.4286	2315	7.5	4	10.5	5	12.5	5	78	0	1	#NULL!	1	1	0	1	0	1	1	0	0	1	0	1	1	0	0	0	6	0	0	1	0	1	1
27	1	960	41.5	2115	5.8	1	7.7	1	9	1	78	0	1	103	0	0	0	0	0	1	1	0	1	1	1	0	1	1	1	1	1	0	0	0	0	0	0
31	1	1500	41.7143	2975	7.5	4	8.5	2	11	3	102	0	0	103	0	0	0	0	0	0	1	0	0	0	0	0	1	0	0	0	1	0	0	0	0	0	0
32	1	1150	41.7143	2530	#NULL!	#NULL!	9.9	5	12	4	97	0	0	107	0	0	1	1	0	0	1	0	0	1	0	0	1	#NULL!	0	0	1	0	0	0	0	0	0
32	1	1222	41.8571	2770	7.5	4	9.3	4	12	4	78	0	1	96	0	0	1	0	0	0	1	1	0	1	0	0	1	0	0	0	1	0	0	0	0	0	0
24	1	580	41.8571	2320	6.3	2	8.199	4	10.4	2	88	0	0	73	0	1	0	1	0	1	1	0	1	1	1	1	1	0	0	0	1	0	0	0	0	0	0
30	1	960	42	2790	6.4	2	8	1	10	2	72	0	1	96	0	0	1	1	0	0	1	0	1	1	0	0	1	0	1	0	1	0	0	0	0	0	0
33	1	1000	42	2535	7.3	2	8.4	1	10.7	#NULL!	78	0	1	100	0	0	1	0	0	0	1	0	0	1	0	0	1	0	1	#NULL!	1	0	0	0	0	0	0
30	1	1480	42	3400	8	4	8.6	2	11.8	4	80	0	1	96	0	0	0	0	0	1	1	0	0	1	1	1	0	0	0	0	1	0	0	0	0	0	0
26	1	930	42	3695	6.8	3	8.199	2	10.5	3	88	0	0	100	0	0	0	0	0	0	1	0	1	1	1	1	0	0	0	0	1	0	0	0	0	0	0
27	1	1132	42	2885	7.2	4	10.3	5	13	5	78	0	1	77	0	1	0	1	0	0	1	0	0	1	1	0	1	0	0	0	1	0	0	0	0	0	0
25	1	700	42	3750	6.7	1	8.699	2	11.2	3	84	0	1	97	0	0	0	1	0	1	1	0	1	1	1	1	0	1	0	0	1	0	0	0	0	0	0
30	1	1355	42	3300	7.2	2	9.1	2	10.5	3	90	0	0	80	0	1	0	1	0	1	1	0	1	1	1	1	0	0	0	0	1	0	0	0	0	0	0
30	1	918	42	2375	5.6	1	7	1	9.3	1	72	0	1	88	0	0	1	1	0	1	1	0	0	1	1	1	1	1	1	1	1	0	0	0	0	0	0
28	1	1144	42	2711	8.4	5	10.4	5	13	5	84	0	1	91	0	0	0	1	1	0	1	0	0	1	1	0	1	0	0	0	1	0	0	0	0	0	0
31	1	975	42	2720	6	1	6.6	1	8.9	1	94	0	0	77	0	1	1	0	0	0	1	0	1	0	0	0	1	1	1	1	1	0	0	0	0	0	0
36	1	1500	42	2520	6.1	1	8.5	3	12	4	94	0	0	103	0	0	1	0	0	#NULL!	1	0	0	0	0	0	1	1	0	0	1	0	0	0	0	0	0
30	1	1280	42	3095	6.5	2	8.1	1	10.5	2	92	0	0	92	0	0	0	0	#NULL!	0	1	0	0	1	1	0	1	0	1	0	1	0	0	0	0	0	0
30	1	1464	42	3410	7.9	4	10.3	5	15	8	104	0	0	80	0	1	0	0	0	1	1	0	0	1	0	1	0	0	0	0	1	0	0	0	0	0	0
32	1	986	42	2022	6.9	3	9.199	4	12.5	5	116	0	0	100	0	0	1	1	0	0	1	1	0	1	0	0	1	0	0	0	1	0	0	0	0	0	0
31	1	1040	42	2674	6.6	2	8.3	2	10.19	2	110	0	0	110	0	0	1	0	0	0	1	0	0	1	0	0	1	0	0	0	1	0	0	0	0	0	0
25	1	844	42	3826	7	3	8	2	9.3	1	70	0	1	77	0	1	0	0	0	1	1	0	1	1	1	1	0	0	0	1	6	0	0	1	0	0	1
25	1	726	42	2100	#NULL!	1	7.2	1	10.1	2	49	1	1	73	0	1	0	0	0	0	1	0	1	1	1	0	1	1	1	0	1	0	0	0	1	0	1
26	1	700	42	2075	5.9	1	8.699	3	11.5	4	63	1	1	85	0	0	1	1	0	1	1	0	1	1	0	0	1	1	0	0	1	0	0	0	1	0	1
33	1	1200	42	2538	5.8	1	7.5	1	9.5	1	#NULL!	1	1	84	0	1	1	0	0	0	1	0	0	1	0	0	1	1	1	1	1	0	0	0	1	0	1
25	1	760	42	2740	7.3	3	10	5	11	3	60	1	1	77	0	1	0	1	0	0	1	0	1	1	0	0	1	0	0	0	6	0	0	1	1	0	1
29	1	1242	42	2790	5.8	1	8.6	4	11.6	4	72	0	1	60	1	1	0	0	0	1	1	0	1	1	1	1	1	1	0	0	1	0	0	0	0	1	1
31	1	1445	42	3300	7.5	4	10	5	13	5	90	0	0	56	1	1	0	1	0	0	1	0	1	1	1	0	0	0	0	0	1	0	0	0	0	1	1
28	1	738	42	2988	#NULL!	#NULL!	9.3	3	16.39	8	74	0	1	57	1	1	1	0	0	0	1	0	1	1	0	1	1	#NULL!	0	0	6	0	0	1	0	1	1
36	1	1090	42	2260	5.2	1	8.5	1	11.3	3	76	0	1	56	1	1	1	0	0	0	1	0	0	1	0	0	1	1	1	0	6	0	0	1	0	1	1
24	1	718	42	2932	7.1	2	8.3	2	11	3	84	0	1	65	1	1	0	0	0	0	1	0	1	1	1	1	1	0	0	0	6	0	0	1	0	1	1
27	1	1000	42	3670	8	4	8.699	2	10.5	2	94	0	0	54	1	1	0	1	0	0	1	0	1	1	1	0	0	0	0	0	6	0	0	1	0	1	1
24	1	736	42	3180	6.6	2	9.4	4	12.5	5	82	0	1	68	1	1	0	1	0	1	1	0	1	1	0	0	0	0	0	0	7	0	0	1	0	1	1
36	1	1217	42	2056	6	1	9.5	5	10.3	3	#NULL!	1	1	57	1	1	1	0	0	0	1	0	0	0	0	0	1	1	0	0	1	0	0	0	1	1	1
34	1	1180	42	2305	4.8	1	5.3	1	8.5	1	58	1	1	68	1	1	1	1	0	0	1	#NULL!	0	0	0	0	1	1	1	1	6	0	0	1	1	1	1
34	1	1065	42	2360	7	2	9	3	12.5	5	54	1	1	69	1	1	1	0	0	0	1	0	0	1	0	0	1	0	0	0	6	0	0	1	1	1	1
29	1	680	42	2140	6.1	1	7.6	1	10.4	2	53	1	1	56	1	1	1	0	0	1	1	0	1	1	1	0	1	1	1	0	6	0	0	1	1	1	1
25	1	838	42	3872	6.4	2	7.7	2	9.6	1	50	1	1	50	1	1	0	0	0	0	1	0	1	1	1	0	0	0	0	1	6	0	0	1	1	1	1
26	1	1000	42	3610	8.1	3	8.8	2	11	3	55	1	1	61	1	1	0	0	0	1	1	0	1	1	1	0	0	0	0	0	6	0	3	1	1	1	1
29	1	980	42.3	2660	6.1	1	9	3	10.3	2	91	0	0	69	1	1	1	1	0	1	1	0	0	1	1	1	1	1	0	0	1	0	0	0	0	1	1
27	1	942	42.4286	3138	8	5	8.8	4	11.2	3	74	0	1	80	0	1	0	1	0	1	1	0	1	1	1	1	0	0	0	0	1	0	0	0	0	0	0
30	1	1225	42.8571	3870	7	4	8.5	2	10.6	3	108	0	0	96	0	0	0	0	0	1	1	0	0	1	0	1	0	0	0	0	1	0	0	0	0	0	0
24	1	654	43	2645	6.9	3	8	1	10	1	64	1	1	60	1	1	0	1	0	1	1	0	1	1	0	0	1	0	1	1	1	0	0	0	1	1	1
34	1	1185	43	2680	6.8	1	#NULL!	#NULL!	10.5	#NULL!	124	0	0	77	0	1	1	1	0	0	1	0	0	1	0	0	1	1	#NULL!	#NULL!	1	0	0	0	0	0	0
28	1	990	43	3900	7.8	3	8.699	3	10.5	#NULL!	98	0	0	96	0	0	0	0	0	0	1	0	0	1	1	0	0	0	0	#NULL!	1	0	0	0	0	0	0
27	1	1170	43	2700	6.3	2	7.8	1	10	2	74	0	1	96	0	0	0	0	0	1	1	0	0	1	0	0	1	0	1	0	1	0	0	0	0	0	0
28	1	1150	43	4925	8.199	6	10.5	6	15	7	92	0	0	113	0	0	0	0	0	1	1	0	1	1	0	1	0	0	0	0	1	0	0	0	0	0	0
24	1	844	43	3306	6.8	2	9.199	4	11.5	3	86	0	0	96	0	0	0	0	0	0	1	0	1	1	0	0	0	0	0	0	1	0	0	0	0	0	0
36	1	1112	43	2350	5.9	1	7.7	1	11.3	3	114	0	0	100	0	0	1	0	0	0	1	0	0	1	0	0	1	1	1	0	1	0	0	0	0	0	0
31	1	830	43	2150	6.5	2	8.6	3	10.5	2	82	0	1	92	0	0	1	0	0	1	1	1	0	1	0	1	1	0	0	0	1	0	0	0	0	0	0
27	1	970	43	2460	7.7	4	11.7	6	13.6	6	97	0	0	77	0	1	0	1	0	1	1	0	0	1	1	1	1	0	0	0	1	0	0	0	0	0	0
36	1	1050	43	2250	5.2	1	6.8	1	8.6	1	86	0	0	77	0	1	1	0	0	0	1	0	0	0	0	0	1	1	1	1	1	0	0	0	0	0	0
36	1	1120	43	2080	3.8	1	4.8	1	6.9	1	110	0	0	100	0	0	1	0	0	#NULL!	1	0	0	1	0	0	1	1	1	1	1	0	0	0	0	0	0
31	1	818	43	2245	5.5	2	7.2	1	12.5	5	92	0	0	77	0	1	1	1	0	1	1	0	1	1	0	1	1	0	1	0	1	0	0	0	0	0	0
25	1	780	43	2400	6	1	8.3	1	10.3	2	80	0	1	77	0	1	0	1	0	1	1	0	1	1	1	1	1	1	1	0	1	0	0	0	0	0	0
28	1	921	43	2820	6.7	3	8.199	3	12	4	88	0	0	100	0	0	1	0	0	1	1	0	0	1	1	1	1	0	0	0	1	0	0	0	0	0	0
28	1	1035	43	3390	7.3	1	9.3	4	11.2	3	92	0	0	78	0	1	0	0	0	0	1	0	1	1	1	0	0	1	0	0	1	0	0	0	0	0	0
31	1	1448	43	3656	8.699	5	11.2	7	14	6	76	0	1	88	0	0	0	0	0	1	1	0	1	1	1	0	0	0	0	0	1	0	0	0	0	0	0
26	1	778	43	2360	8	4	9.1	4	13.5	6	96	0	0	88	0	0	1	1	0	1	1	0	1	1	1	0	1	0	0	0	1	0	0	0	0	0	0
34	1	1175	43	2510	6	1	8.199	2	11.2	3	88	0	0	93	0	0	1	0	0	0	1	0	0	1	0	0	1	1	0	0	1	0	0	0	0	0	0
27	1	920	43	3440	5.9	1	7.8	1	10	2	100	0	0	74	0	1	0	1	0	0	1	0	1	1	1	0	0	1	1	0	1	0	0	0	0	0	0
33	1	1140	43	2200	6.7	2	7.8	1	#NULL!	#NULL!	88	0	0	100	0	0	1	0	0	0	1	0	0	1	0	0	1	0	1	#NULL!	1	1	0	0	0	0	1
28	1	830	43	3430	6.4	1	7.5	1	10	2	58	1	1	104	0	0	1	0	1	0	1	0	0	1	1	0	0	1	1	0	1	0	0	0	1	0	1
35	1	940	43	2460	6.3	1	8.4	1	11	3	68	1	1	73	0	1	1	0	0	0	1	0	0	0	0	0	1	1	1	0	1	0	0	0	1	0	1
24	1	652	43	2565	6.1	2	7.5	1	9.8	1	72	0	1	63	1	1	0	1	0	1	1	0	0	1	1	0	1	0	1	1	1	0	0	0	0	1	1
30	1	800	43	2375	6.4	2	7.4	1	10	1	86	0	0	57	1	1	1	0	0	1	1	0	0	1	0	0	1	0	1	1	6	0	0	1	0	1	1
24	1	800	43	4920	9	6	11.5	5	#NULL!	#NULL!	50	1	1	50	1	1	0	1	0	1	1	0	1	1	1	0	0	0	0	#NULL!	1	0	0	0	1	1	1
24	1	718	43	#NULL!	5.3	1	7.7	1	9	1	#NULL!	1	1	#NULL!	1	1	0	0	0	1	1	0	1	1	0	0	#NULL!	1	1	1	2	0	0	1	1	1	1
36	1	1250	43	2300	6.1	1	7.5	1	9	1	53	1	1	50	1	1	1	0	0	0	1	0	0	1	0	0	1	1	1	1	6	0	0	1	1	1	1
29	1	1320	43	3720	7.8	3	9.6	4	11.5	3	#NULL!	1	1	#NULL!	1	1	0	0	0	0	1	0	1	1	1	0	0	0	0	0	6	0	0	1	1	1	1
28	1	590	43.2857	2472	4.79	1	7.62	1	9.6	1	80	0	1	77	0	1	1	1	0	1	1	0	#NULL!	1	0	0	1	1	1	1	1	0	0	0	0	0	0
27	1	1105	43.5714	2900	5.6	1	6.6	1	7.7	1	#NULL!	1	1	#NULL!	1	1	0	1	0	1	1	0	0	1	1	0	1	1	1	1	2	0	0	1	1	1	1
31	1	1200	43.8571	3925	6.2	1	8.199	2	10.19	2	98	0	0	110	0	0	1	0	0	0	1	0	0	1	0	0	0	1	0	0	1	0	0	0	0	0	0
29	1	1340	43.8571	4090	7.9	4	9.3	4	11.8	4	82	0	1	88	0	0	0	0	0	1	1	0	0	1	1	1	0	0	0	0	1	0	0	0	0	0	0
23	1	600	44	3630	7.6	4	9	3	13.5	6	#NULL!	1	1	#NULL!	1	1	0	1	1	1	1	0	#NULL!	1	1	1	0	0	0	0	5	0	0	1	1	1	1
32	1	1189	44	2400	5.5	1	8.699	3	10.5	3	76	0	1	88	0	0	1	0	0	0	1	0	0	1	0	0	1	1	0	0	1	0	0	0	0	0	0
26	1	1135	44	3465	7.1	3	9	3	12.5	5	70	0	1	84	0	1	0	0	0	1	1	0	1	1	1	1	1	0	0	0	1	0	0	0	0	0	0
29	1	825	44	2320	6.2	1	9	3	12	4	92	0	0	84	0	1	1	0	0	1	1	0	0	1	1	1	1	1	0	0	1	0	0	0	0	0	0
30	1	789	44	3021	6.1	1	7.4	1	9.699	2	97	0	0	87	0	0	1	0	0	0	1	0	1	1	0	0	1	1	1	0	1	0	0	0	0	0	0
29	1	1022	44	2660	6.5	2	7.4	1	10.7	2	76	0	1	107	0	0	1	0	0	0	1	0	1	1	0	0	1	0	1	0	1	0	0	0	0	0	0
28	1	935	44	3460	6.3	1	8.1	1	10	1	99	0	0	73	0	1	1	0	0	0	1	0	1	1	1	0	1	1	1	1	1	0	0	0	0	0	0
29	1	1120	44	2740	9.5	5	10.8	6	14.7	7	102	0	0	84	0	1	0	0	0	0	1	1	1	1	0	0	1	0	0	0	1	0	0	0	0	0	0
29	1	1242	44	4250	6.7	3	10	5	12	4	91	0	0	89	0	0	0	0	0	0	1	0	1	1	0	0	0	0	0	0	1	0	0	0	0	0	0
25	1	899	44	2820	5.5	1	5.8	1	8.199	1	66	1	1	87	0	0	0	0	0	1	1	1	1	1	0	1	1	1	1	1	1	0	0	0	1	0	1
28	1	945	44	3340	7	1	8.699	2	10.5	2	94	0	0	65	1	1	0	1	0	0	1	0	1	1	1	0	1	1	0	0	1	0	0	0	0	1	1
33	1	1248	44	2242	5.6	1	6.1	1	6.7	1	72	0	1	61	1	1	1	#NULL!	0	0	1	0	0	1	1	0	1	1	1	1	6	0	0	1	0	1	1
28	1	1106	44	4586	7.3	3	8.199	2	12	3	70	0	1	69	1	1	0	1	0	1	1	0	1	1	1	1	0	0	0	0	6	0	0	1	0	1	1
30	1	865	44	2640	7.3	2	9.3	3	11.1	3	70	0	1	#NULL!	1	1	1	1	0	0	1	0	0	1	1	0	1	0	0	0	7	0	0	1	0	1	1
27	1	767	44	2408	4.8	1	6.2	1	7.5	1	56	1	1	#NULL!	1	1	1	1	0	1	1	0	1	1	1	0	1	1	1	1	4	0	0	1	1	1	1
26	1	730	44	2490	5.6	1	7.4	1	10	2	68	1	1	50	1	1	1	1	0	1	1	0	0	1	0	0	1	1	1	0	6	0	0	1	1	1	1
27	1	1200	44.1	2340	7.1	3	8.6	3	11.8	4	72	0	1	65	1	1	0	1	0	0	1	0	0	1	1	0	1	0	0	0	1	0	0	0	0	1	1
26	1	730	44.1429	3255	7	4	8.8	3	11.6	3	86	0	0	88	0	0	1	1	0	1	1	0	1	1	1	1	1	0	0	0	1	0	0	0	0	0	0
29	1	1000	44.8571	2465	6.2	1	6.6	1	8.8	1	92	0	0	77	0	1	1	0	0	1	1	0	1	1	1	1	1	1	1	1	6	0	0	1	0	0	1
29	1	1228	45	2700	7.4	4	8.9	3	11	3	84	0	1	88	0	0	0	0	1	0	1	0	0	0	0	0	1	0	0	0	1	0	0	0	0	0	0
32	1	850	45	2225	5.3	1	7.6	1	9.699	1	82	0	1	85	0	0	1	1	0	0	1	0	0	1	0	0	1	1	1	1	1	0	0	0	0	0	0
33	1	990	45	2465	5.5	1	6.5	1	8.5	1	88	0	0	72	0	1	1	1	0	0	1	0	0	0	0	0	1	1	1	1	1	0	0	0	0	0	0
31	1	820	45	2306	5.3	1	8.3	2	10.6	2	104	0	0	100	0	0	1	0	0	0	1	1	0	1	0	0	1	1	0	0	1	0	0	0	0	0	0
26	1	939	45	2950	4.9	1	8	1	10.5	2	68	1	1	73	0	1	0	0	0	1	1	0	1	1	1	1	1	1	1	0	1	0	0	0	1	0	1
27	1	1150	45	3300	#NULL!	#NULL!	9	3	12	4	68	1	1	72	0	1	0	0	0	1	1	0	1	1	1	0	1	#NULL!	0	0	6	0	0	1	1	0	1
25	1	890	45	3560	6.5	2	8.699	3	12.4	5	80	0	1	58	1	1	0	0	0	1	1	1	#NULL!	1	1	1	1	0	0	0	1	0	0	0	0	1	1
33	1	1050	45	2135	6.6	2	9.199	4	13	5	65	1	1	56	1	1	1	1	0	1	1	1	0	1	0	0	1	0	0	0	1	0	0	0	1	1	1
24	1	685	45	4860	6.7	1	7.5	1	9.4	1	55	1	1	54	1	1	0	0	0	0	1	0	1	1	1	0	0	1	1	1	6	0	0	1	1	1	1
31	1	1306	45.5714	3062	6.5	1	8.9	4	11.4	4	76	0	1	96	0	0	1	0	0	0	1	0	1	1	1	0	1	1	0	0	1	0	0	0	0	0	0
29	1	1150	46	4375	7.1	3	10	4	10.5	2	55	1	1	104	0	0	0	1	0	0	1	0	1	1	1	1	0	0	0	0	1	0	0	0	1	0	1
28	1	960	46	4280	#NULL!	#NULL!	9	3	11	3	55	1	1	73	0	1	0	0	0	0	1	0	1	1	1	0	0	#NULL!	0	0	6	0	0	1	1	0	1
24	1	844	46	3754	6.2	1	8.699	3	11.5	3	80	0	1	50	1	1	0	0	0	1	1	0	1	1	1	1	1	1	0	0	3	0	0	1	0	1	1
24	1	520	46	2458	6.4	2	7.7	1	10.9	2	72	0	1	49	1	1	1	1	0	0	1	0	1	1	1	0	1	0	1	0	5	0	0	1	0	1	1
24	1	600	46	2380	4.8	1	6.4	1	8.1	1	56	1	1	50	1	1	0	1	0	1	1	0	1	0	0	1	1	1	1	1	6	0	0	1	1	1	1
26	1	995	46	3800	7.3	2	#NULL!	#NULL!	10.5	2	66	1	1	57	1	1	0	0	0	0	1	0	1	1	1	0	1	0	#NULL!	0	6	0	0	1	1	1	1
26	1	766	46.7143	2720	5.8	1	8	1	10.1	2	#NULL!	1	1	#NULL!	1	1	1	1	0	1	1	0	0	1	0	1	1	1	1	0	5	0	0	1	1	1	1
29	1	1150	46.8571	4700	6.9	3	8.699	3	11.5	4	84	0	1	96	0	0	0	0	0	1	1	0	0	1	1	1	0	0	0	0	1	0	0	0	0	0	0
29	1	965	46.8571	3920	6.8	1	7.4	1	10.19	2	74	0	1	88	0	0	1	0	0	0	1	0	0	1	1	0	1	1	1	0	1	0	0	0	0	0	0
26	1	760	47	2724	#NULL!	#NULL!	9.1	4	12	4	#NULL!	1	1	53	1	1	1	0	0	1	1	0	#NULL!	1	1	0	1	#NULL!	0	0	1	0	0	0	1	1	1
32	1	1016	47	2890	7.5	2	8.8	3	11.6	3	90	0	0	80	0	1	1	0	0	0	1	0	0	1	0	0	1	0	0	0	1	0	0	0	0	0	0
25	1	810	47	4505	7.2	3	9.5	4	12	4	68	1	1	#NULL!	1	1	0	0	0	0	1	0	1	1	1	0	0	0	0	0	6	0	0	1	1	1	1
25	1	736	47	3794	5.6	1	8.1	2	9.1	1	#NULL!	1	1	#NULL!	1	1	0	0	1	0	1	0	1	1	0	0	1	1	0	1	7	0	0	1	1	1	1
30	1	1436	47.1	3015	5.099	1	6.5	1	8.699	1	#NULL!	1	1	#NULL!	1	1	0	1	0	1	1	0	0	1	0	1	1	1	1	1	2	0	0	1	1	1	1
28	1	980	47.4286	3068	6.3	2	8	1	10.8	3	#NULL!	1	1	57	1	1	0	1	0	0	1	1	0	1	1	0	1	0	1	0	1	1	0	0	1	1	1
32	1	1250	48	2120	7.2	4	8.9	3	10.5	3	96	0	0	103	0	0	1	0	0	1	1	1	0	1	1	1	1	0	0	0	1	0	0	0	0	0	0
25	1	830	48	3465	6.6	2	9	3	12	4	98	0	0	80	0	1	0	0	0	0	1	0	1	1	1	0	1	0	0	0	1	0	0	0	0	0	0
26	1	750	48	2395	4.3	1	7.2	1	11	3	78	0	1	65	1	1	1	1	0	0	1	0	1	1	1	0	1	1	1	0	1	0	0	0	0	1	1
26	1	900	48	4500	5.5	1	7.5	1	11	3	64	1	1	69	1	1	0	0	1	1	1	0	1	1	1	0	0	1	1	0	1	0	0	0	1	1	1
26	1	880	48	#NULL!	5.5	1	5.8	1	8	#NULL!	64	1	1	60	1	1	0	0	0	1	1	0	1	1	1	1	#NULL!	1	1	#NULL!	6	0	0	1	1	1	1
31	1	696	48	2385	5.9	1	8	2	10.9	1	50	1	1	50	1	1	1	0	0	0	1	0	1	1	0	0	1	1	0	1	6	0	0	1	1	1	1
22	1	550	48.7143	2630	5.099	1	7.8	1	9.699	1	96	0	0	80	0	1	0	1	0	1	1	0	1	1	1	1	1	1	1	1	6	0	0	1	0	0	1
29	1	1410	49	2310	8.1	3	9.1	3	11.3	3	108	0	0	96	0	0	0	0	0	0	1	0	0	1	0	0	1	0	0	0	1	0	0	0	0	0	0
26	1	930	49	3990	7.5	4	10	5	12.7	5	#NULL!	1	1	100	0	0	0	0	0	1	1	0	0	1	1	0	1	0	0	0	6	0	0	1	1	0	1
30	1	1120	49	3280	6.7	1	8.3	1	11	3	99	0	0	58	1	1	1	1	0	0	1	0	1	1	1	0	1	1	1	0	1	0	0	0	0	1	1
25	1	860	49	4565	8	4	10	4	12.8	5	#NULL!	1	1	#NULL!	1	1	0	0	1	1	1	1	1	1	1	1	0	0	0	0	6	0	3	1	1	1	1
26	1	1140	49.1429	2900	8.5	4	9.699	4	12	4	90	0	0	#NULL!	1	1	0	1	0	1	1	0	0	1	0	0	1	0	0	0	6	0	0	1	0	1	1
28	1	900	50	2310	5.099	1	#NULL!	#NULL!	7.8	1	#NULL!	1	1	55	1	1	1	0	1	1	1	0	0	1	1	1	1	1	#NULL!	1	6	0	0	1	1	1	1
27	1	700	50.5714	2770	6.2	1	9.5	4	12.2	4	70	0	1	69	1	1	1	0	0	0	1	0	0	1	1	0	1	1	0	0	1	0	0	0	0	1	1
29	1	650	52	2670	5.15	1	7.3	1	10	2	68	1	1	80	0	1	1	0	0	1	1	0	1	1	0	1	1	1	1	0	1	0	0	0	1	0	1
27	1	590	54	#NULL!	4	1	5.6	1	9	1	#NULL!	1	1	#NULL!	1	1	1	0	0	0	1	0	1	1	1	0	#NULL!	1	1	1	6	0	0	1	1	1	1
28	1	1370	58	2566	8.199	4	10	5	13.3	5	84	0	1	103	0	0	0	0	0	1	1	0	0	1	1	1	1	0	0	0	1	1	0	0	0	0	1
27	1	720	58	3750	4	1	5.099	1	8.6	1	#NULL!	1	1	#NULL!	1	1	1	1	1	1	1	0	1	1	1	0	1	1	1	1	6	0	0	1	1	1	1
31	1	1222	60	2948	8.1	5	10.1	5	13	5	90	0	0	84	0	1	1	0	0	0	1	0	1	1	1	0	1	0	0	0	1	0	0	0	0	0	0
27	1	1050	62	3650	3.9	1	6.8	3	9	1	#NULL!	1	1	61	1	1	0	0	0	1	1	0	0	1	0	0	1	1	0	1	1	0	0	0	1	1	1
29	1	1010	81.1429	5550	#NULL!	#NULL!	7.4	1	11.1	3	#NULL!	1	1	#NULL!	1	1	1	1	0	0	1	0	1	1	0	0	1	#NULL!	1	0	6	0	0	1	1	1	1
27	1	632	98	2576	6.5	2	7.9	1	9.6	1	90	0	0	84	0	1	1	0	0	0	1	0	1	1	0	0	1	0	1	1	1	0	0	0	0	0	0
29	2	1364	32.7143	2126	7.2	4	8.8	4	12.5	6	102	0	0	88	0	0	0	0	0	0	0	0	0	0	0	0	0	0	0	0	1	0	0	0	0	0	0
28	2	988	33	1330	6.6	3	7.3	1	9.1	1	116	0	0	80	0	1	0	0	0	0	0	0	0	1	1	0	0	0	1	1	1	0	0	0	0	0	0
32	2	720	33	#NULL!	5.7	1	6.7	1	10.1	3	74	0	1	84	0	1	1	0	0	0	0	0	0	1	0	0	#NULL!	1	1	0	1	0	0	0	0	0	0
31	2	1390	33	1558	7.3	4	9.8	5	12.4	5	104	0	0	103	0	0	0	0	0	0	0	0	0	1	0	0	0	0	0	0	1	0	0	0	0	0	0
28	2	1485	34	2270	9	7	9.8	5	12	5	82	0	1	93	0	0	0	1	0	1	0	0	0	1	1	1	0	0	0	0	1	0	0	0	0	0	0
33	2	1448	34	2086	6.8	4	8.8	3	10.7	3	70	0	1	103	0	0	1	0	0	0	0	0	0	0	0	0	0	0	0	0	1	0	0	0	0	0	0
30	2	1495	34	2160	7.8	5	10	6	12.3	5	98	0	0	96	0	0	0	0	0	#NULL!	0	0	0	1	0	0	0	0	0	0	1	0	0	0	0	0	0
30	2	1390	34.7	2170	#NULL!	#NULL!	10.3	6	12.5	5	110	0	0	110	0	0	0	0	0	0	0	0	0	0	0	0	0	#NULL!	0	0	1	0	0	0	0	0	0
30	2	1486	34.7143	2126	6.5	3	8.199	3	10.5	3	120	0	0	84	0	1	0	0	0	0	0	0	0	0	0	0	0	0	0	0	1	0	0	0	0	0	0
27	2	1166	34.7143	2280	7.8	4	9.8	5	11.9	4	78	0	1	73	0	1	0	0	0	0	0	0	0	0	0	0	0	0	0	0	1	0	0	0	0	0	0
27	2	1130	34.8571	2166	6.3	2	7.9	3	9.9	3	106	0	0	90	0	0	0	0	0	0	0	0	0	0	0	0	0	0	0	0	1	0	0	0	0	0	0
30	2	1500	35	2250	8.4	6	10.7	6	14	7	96	0	0	103	0	0	0	0	0	0	0	0	0	1	0	0	0	0	0	0	1	0	0	0	0	0	0
29	2	1428	35	2266	7	3	9	4	13.3	5	72	0	1	80	0	1	0	0	0	1	0	0	0	1	0	1	0	0	0	0	1	0	0	0	0	0	0
30	2	1375	35	2120	7.3	4	8.1	3	10	2	72	0	1	88	0	0	0	0	0	0	0	0	0	1	0	0	0	0	0	0	1	0	0	0	0	0	0
28	2	1164	35	2150	6.8	3	8.699	4	11	4	95	0	0	88	0	0	0	0	0	0	0	0	0	1	0	0	0	0	0	0	1	0	0	0	0	0	0
30	2	1398	35	2288	7.9	5	9.5	5	12.5	5	104	0	0	96	0	0	0	0	0	0	0	0	0	0	0	0	0	0	0	0	1	0	0	0	0	0	0
30	2	1324	35	2310	7.5	5	8.699	3	10.8	3	94	0	0	77	0	1	0	0	0	0	0	0	0	0	0	0	0	0	0	0	1	0	0	0	0	0	0
27	2	1114	35	2318	7.6	5	7.4	2	10.5	4	88	0	0	92	0	0	0	0	0	0	0	0	0	1	0	0	0	0	0	0	1	0	0	0	0	0	0
31	2	1084	35	2224	7.3	3	8.699	3	11	4	116	0	0	88	0	0	1	0	0	0	0	0	0	0	0	0	0	0	0	0	1	0	0	0	0	0	0
28	2	1205	35	2088	6	2	8.4	3	10.8	3	100	0	0	92	0	0	0	0	0	1	0	0	0	1	0	0	0	0	0	0	1	0	0	0	0	0	0
30	2	1398	35	2356	6.9	2	8.8	1	11.6	3	96	0	0	88	0	0	0	0	0	0	0	0	0	1	0	0	0	0	1	0	1	0	0	0	0	0	0
29	2	1455	35	2290	8	5	9.3	5	11	4	78	0	1	96	0	0	0	1	0	1	0	0	0	1	0	0	0	0	0	0	1	0	0	0	0	0	0
29	2	1266	35	2254	7.3	6	10.19	6	13.1	6	115	0	0	100	0	0	0	1	0	0	0	0	0	1	0	0	0	0	0	0	1	0	0	0	0	0	0
31	2	1475	35	2115	7.4	5	9.199	5	11	4	104	0	0	100	0	0	0	0	0	#NULL!	0	0	0	0	0	0	0	0	0	0	1	0	0	0	0	0	0
28	2	1170	35	2100	7.4	5	9	5	10.6	4	100	0	0	113	0	0	0	0	0	0	0	0	0	1	0	0	0	0	0	0	1	0	0	0	0	0	0
28	2	1190	35	2370	6.8	3	9.4	5	11.8	4	99	0	0	100	0	0	0	0	0	0	0	0	0	1	1	0	0	0	0	0	1	0	0	0	0	0	0
34	2	1478	35	2138	6.3	2	8.5	3	11	5	90	0	0	84	0	1	1	0	0	0	0	0	0	0	0	0	0	0	0	0	1	1	0	0	0	0	1
29	2	1298	35	2240	8.199	6	9.199	4	11	3	76	0	1	84	0	1	0	#NULL!	0	0	0	0	0	1	0	0	0	0	0	0	1	1	0	0	0	0	1
30	2	1426	35	2304	8.5	7	10.19	5	14	6	92	0	0	65	1	1	0	#NULL!	0	0	0	0	0	1	0	0	0	0	0	0	1	0	0	0	0	1	1
25	2	960	35	2105	7.9	5	9.3	5	11.5	4	72	0	1	65	1	1	0	0	0	0	0	0	0	1	0	0	0	0	0	0	1	0	0	0	0	1	1
30	2	1410	35.1429	2156	#NULL!	#NULL!	8.699	4	12.5	5	86	0	0	92	0	0	0	0	0	0	0	0	0	1	0	0	0	#NULL!	0	0	1	0	0	0	0	0	0
30	2	1500	35.4	2180	8.3	7	9	4	11.3	4	98	0	0	92	0	0	0	0	0	0	0	0	0	1	0	0	0	0	0	0	1	0	0	0	0	0	0
30	2	1420	35.4286	2238	7	4	8	2	11	4	78	0	1	84	0	1	0	1	0	#NULL!	0	0	0	1	0	0	0	0	0	0	1	0	0	0	0	0	0
30	2	1158	35.8571	2062	7.4	4	8	3	#NULL!	#NULL!	74	0	1	110	0	0	0	0	0	0	0	0	0	1	0	0	0	0	0	#NULL!	1	0	0	0	0	0	0
27	2	990	36	2010	6.3	2	8	2	10.19	3	70	0	1	88	0	0	0	1	0	1	0	0	0	1	0	1	0	0	0	0	1	0	0	0	0	0	0
29	2	1235	36	2257	9.3	7	10.6	6	14.5	6	112	0	0	100	0	0	0	0	0	0	0	0	0	1	0	0	0	0	0	0	1	0	0	0	0	0	0
30	2	1426	36	2204	7	4	9	4	11.8	4	116	0	0	103	0	0	0	0	0	0	0	0	0	1	0	0	0	0	0	0	1	0	0	0	0	0	0
30	2	1376	36	2396	5.7	3	8	2	11.8	4	112	0	0	80	0	1	0	0	0	0	0	0	0	1	0	0	0	0	0	0	1	0	0	0	0	0	0
29	2	1285	36	2150	6.4	2	7.7	3	10.4	3	86	0	0	85	0	0	0	0	0	0	0	0	0	0	0	0	0	0	0	0	1	0	0	0	0	0	0
30	2	1402	36	2217	8.3	6	9.4	4	12.3	4	112	0	0	99	0	0	0	1	0	0	0	0	0	1	0	0	0	0	0	0	1	0	0	0	0	0	0
31	2	1474	36	2358	6.1	2	7.6	4	11	3	104	0	0	100	0	0	0	#NULL!	0	0	0	0	0	1	0	0	0	0	0	0	1	0	0	0	0	0	0
28	2	1290	36	2154	8.5	6	#NULL!	#NULL!	12	4	92	0	0	92	0	0	0	0	0	0	0	0	0	1	0	0	0	0	#NULL!	0	1	0	0	0	0	0	0
26	2	1020	36	2320	6.8	3	9.4	5	12.1	5	145	0	0	92	0	0	0	1	0	1	0	0	0	1	0	1	0	0	0	0	1	0	0	0	0	0	0
29	2	1282	36	2168	8	6	11.2	7	14.2	7	124	0	0	88	0	0	0	0	0	0	0	0	0	0	0	0	0	0	0	0	1	0	0	0	0	0	0
29	2	1415	36	2480	9	7	9.699	5	12	4	98	0	0	84	0	1	0	0	0	0	0	0	0	1	1	0	0	0	0	0	1	0	0	0	0	0	0
30	2	1488	36	2150	7.9	5	9.5	5	11.3	4	92	0	0	88	0	0	0	0	0	0	0	0	0	1	0	0	0	0	0	0	1	0	0	0	0	0	0
28	2	1278	36	2250	8.699	7	10.6	6	13.9	5	98	0	0	88	0	0	0	0	0	0	0	0	0	1	1	0	0	0	0	0	1	0	0	0	0	0	0
30	2	1480	36	2020	7.3	4	9.3	5	10.9	3	100	0	0	103	0	0	0	0	0	0	0	0	0	1	0	0	0	0	0	0	1	0	0	0	0	0	0
30	2	1234	36	2200	6.5	3	7.9	2	10.19	3	104	0	0	88	0	0	0	1	0	0	0	0	0	1	0	0	0	0	0	0	1	0	0	0	0	0	0
33	2	1500	36	2030	6.2	3	7.8	2	9.6	2	96	0	0	107	0	0	1	0	0	0	0	0	0	0	0	0	0	0	0	0	1	0	0	0	0	0	0
28	2	1390	36	3000	7.8	6	9.5	5	12.5	5	96	0	0	113	0	0	0	0	0	1	0	0	0	1	1	1	0	0	0	0	1	0	0	0	0	0	0
30	2	1500	36	2340	6.6	3	9.199	4	11	4	126	0	0	129	0	0	0	0	0	0	0	0	0	1	0	0	0	0	0	0	1	0	0	0	0	0	0
29	2	1115	36	2770	9.199	8	10.19	6	13	6	126	0	0	113	0	0	0	0	0	#NULL!	0	0	0	1	0	1	0	0	0	0	1	0	0	0	0	0	0
29	2	1450	36	2215	6.9	3	10.8	7	12.5	5	95	0	0	77	0	1	0	0	0	1	0	0	0	1	0	1	0	0	0	0	1	0	0	0	0	0	0
30	2	1340	36	2325	7.7	5	9	4	10.8	3	100	0	0	80	0	1	0	0	0	0	0	0	0	0	0	0	0	0	0	0	1	0	0	0	0	0	0
29	2	1200	36	2285	8	6	10	6	13	6	106	0	0	100	0	0	0	1	0	#NULL!	0	0	#NULL!	0	0	0	0	0	0	0	1	0	0	0	0	0	0
30	2	1314	36	2360	7.5	5	9	4	13	5	94	0	0	103	0	0	0	0	0	0	0	0	0	0	0	0	0	0	0	0	1	0	0	0	0	0	0
31	2	1452	36	2312	5.5	1	6.9	1	8.8	1	82	0	1	80	0	1	0	1	0	0	0	0	0	0	0	0	0	1	1	1	1	0	0	0	0	0	0
30	2	1272	36	2410	7.5	5	8.6	3	11.5	3	102	0	0	92	0	0	0	0	0	0	0	0	0	1	1	0	0	0	0	0	1	0	0	0	0	0	0
30	2	1194	36	2286	7.3	3	9.3	5	11.9	5	90	0	0	100	0	0	0	0	0	0	0	0	0	0	0	0	0	0	0	0	1	0	0	0	0	0	0
27	2	936	36	2312	8.5	6	10.19	5	13.3	7	108	0	0	100	0	0	0	0	0	1	0	0	0	1	1	1	0	0	0	0	1	0	0	0	0	0	0
30	2	1496	36	2368	6.9	3	9.4	5	11.5	5	110	0	0	100	0	0	0	#NULL!	0	0	0	0	0	1	0	0	0	0	0	0	1	0	0	0	0	0	0
29	2	1332	36	2410	#NULL!	#NULL!	10.5	6	14	6	110	0	0	92	0	0	0	#NULL!	0	0	0	0	0	0	0	1	0	#NULL!	0	0	1	0	0	0	0	0	0
28	2	1010	36	2090	8.1	5	10	5	12.5	6	106	0	0	92	0	0	0	0	0	1	0	0	0	1	0	1	0	0	0	0	1	0	0	0	0	0	0
29	2	1244	36	2330	6.9	4	8.8	4	11	4	108	0	0	107	0	0	0	0	0	0	0	0	0	1	0	0	0	0	0	0	1	0	0	0	0	0	0
30	2	1240	36	2198	8	6	10.6	6	11.95	6	106	0	0	96	0	0	0	0	0	0	0	0	0	0	0	0	0	0	0	0	1	0	0	0	0	0	0
27	2	1138	36	2050	8	6	8.199	3	14.1	6	86	0	0	92	0	0	0	0	0	1	0	0	0	1	0	1	0	0	0	0	1	0	0	0	0	0	0
29	2	1478	36	2250	7.6	5	9.3	5	12.7	5	106	0	0	96	0	0	0	0	0	0	0	0	0	1	0	0	0	0	0	0	1	0	0	0	0	0	0
30	2	1210	36	2260	7	4	9.1	5	#NULL!	#NULL!	102	0	0	110	0	0	0	0	0	0	0	0	0	0	1	0	0	0	0	#NULL!	1	0	0	0	0	0	0
26	2	970	36	2375	6.1	2	8.6	4	10.7	4	110	0	0	107	0	0	0	0	0	0	0	0	0	1	1	0	0	0	0	0	1	0	0	0	0	0	0
31	2	1350	36	2400	7	3	8.4	3	10	2	106	0	0	107	0	0	0	0	0	0	0	0	0	1	0	0	0	0	0	0	1	0	0	0	0	0	0
30	2	1440	36	2263	9.1	6	9.9	5	14	6	110	0	0	75	0	1	0	1	0	0	0	0	0	1	0	0	0	0	0	0	1	0	0	0	0	0	0
27	2	1040	36	2166	7.6	5	8.4	3	9.8	2	90	0	0	84	0	1	0	0	0	0	0	0	0	1	0	0	0	0	0	0	1	0	0	0	0	0	0
26	2	1011	36	2224	8.1	6	#NULL!	#NULL!	12.2	4	98	0	0	88	0	0	0	0	0	0	0	0	0	1	0	0	0	0	#NULL!	0	1	0	0	0	0	0	0
29	2	1066	36	2156	7.9	5	10	6	12.3	5	110	0	0	96	0	0	0	0	0	0	0	0	0	1	0	0	0	0	0	0	1	0	0	0	0	0	0
28	2	1004	36	2206	7.9	5	8.6	4	10.3	3	114	0	0	88	0	0	0	0	0	0	0	0	0	1	0	0	0	0	0	0	1	0	0	0	0	0	0
30	2	1304	36	2095	7.2	4	8.199	4	12.8	6	108	0	0	110	0	0	0	0	0	0	0	0	0	0	0	0	0	0	0	0	1	0	0	0	0	0	0
29	2	1280	36	2220	8.34	6	9.8	6	12	4	97	0	0	107	0	0	0	1	0	0	0	0	0	0	0	0	0	0	0	0	1	0	0	0	0	0	0
29	2	1400	36	2228	8.36	6	9	5	12.5	5	97	0	0	96	0	0	0	1	0	0	0	0	0	0	0	0	0	0	0	0	1	0	0	0	0	0	0
31	2	1368	36	2268	7.5	5	#NULL!	3	11.3	3	86	0	0	100	0	0	0	0	0	0	0	0	0	0	0	0	0	0	0	0	1	0	0	0	0	0	0
30	2	1310	36	2348	7.3	3	8.5	3	10.3	3	96	0	0	96	0	0	0	1	0	0	0	0	0	1	1	0	0	0	0	0	1	0	0	0	0	0	0
28	2	1120	36	2320	8.9	7	10	6	14	7	113	0	0	92	0	0	0	0	0	1	0	0	0	1	0	0	0	0	0	0	1	0	0	0	0	0	0
28	2	1028	36	2388	7.2	3	8.699	4	11.1	4	112	0	0	80	0	1	0	0	0	0	0	#NULL!	0	1	0	0	0	0	0	0	1	0	0	0	0	0	0
30	2	1412	36	2266	7.5	5	8.5	4	11.3	4	96	0	0	92	0	0	0	0	0	0	0	0	0	0	0	0	0	0	0	0	1	0	0	0	0	0	0
31	2	1240	36	2170	6.1	2	7.7	2	9.1	2	132	0	0	117	0	0	0	0	0	0	0	0	0	0	0	0	0	0	0	0	1	0	0	0	0	0	0
31	2	1485	36	2320	8.6	7	9.9	5	10.8	4	112	0	0	87	0	0	0	0	0	0	0	0	0	0	0	0	0	0	0	0	1	0	0	0	0	0	0
30	2	1190	36	2290	7	4	7.7	2	10.19	3	88	0	0	103	0	0	0	0	0	0	0	0	0	1	0	0	0	0	0	0	1	0	0	0	0	0	0
29	2	1055	36	2178	7.7	5	9.1	4	11.8	#NULL!	94	0	0	88	0	0	0	0	0	0	0	0	0	1	0	0	0	0	0	#NULL!	1	0	0	0	0	0	0
31	2	1185	36	1980	6.7	3	7.6	#NULL!	10	2	92	0	0	84	0	1	1	0	0	0	0	0	0	1	0	0	0	0	#NULL!	0	1	0	0	0	0	0	0
31	2	1430	36	2100	8.3	6	9.699	5	11.5	5	108	0	0	96	0	0	0	0	0	#NULL!	0	0	0	1	0	0	0	0	0	0	1	0	0	0	0	0	0
31	2	1306	36	2230	9	6	10.9	7	15	8	94	0	0	92	0	0	0	0	0	0	0	0	0	0	0	0	0	0	0	0	1	0	0	0	0	0	0
28	2	1335	36	2220	6.6	3	9.5	5	12	5	112	0	0	96	0	0	0	1	0	0	0	0	0	1	0	0	0	0	0	0	1	0	0	0	0	0	0
27	2	865	36	2356	8.1	6	10	6	12.5	6	92	0	0	96	0	0	0	0	1	1	0	0	0	1	0	1	0	0	0	0	1	0	0	0	0	0	0
29	2	1370	36	2280	8.1	5	9.6	5	12	5	122	0	0	100	0	0	0	0	0	0	0	0	0	1	0	0	0	0	0	0	1	0	0	0	0	0	0
30	2	1434	36	2278	5.9	2	8.4	3	10.8	3	88	0	0	96	0	0	0	0	0	1	0	0	0	0	0	1	0	0	0	0	1	0	0	0	0	0	0
28	2	1290	36	2494	9.4	8	9.699	5	13.4	6	80	0	1	73	0	1	0	1	0	0	0	0	0	1	1	1	0	0	0	0	6	0	0	1	0	0	1
30	2	1100	36	2260	6.4	2	7	4	9.4	2	96	0	0	72	0	1	0	0	0	0	0	0	0	1	0	0	0	0	0	0	1	1	0	0	0	0	1
30	2	1282	36	2280	6.2	2	7.6	2	10.7	3	90	0	0	100	0	0	0	0	0	0	0	0	0	1	0	0	0	0	0	0	1	1	0	0	0	0	1
29	2	1426	36	2330	8	6	8	2	10	2	104	0	0	114	0	0	0	0	0	0	0	0	1	1	0	0	0	0	0	0	1	1	0	0	0	0	1
28	2	1104	36	2278	6.8	3	8.8	4	11	3	106	0	0	92	0	0	0	1	0	0	0	0	0	1	0	1	0	0	0	0	1	1	0	0	0	0	1
30	2	1212	36	2262	6	1	7.2	1	9.199	1	118	0	0	92	0	0	0	0	0	0	0	0	0	1	0	1	0	1	1	1	1	1	0	0	0	0	1
28	2	1152	36	2522	#NULL!	#NULL!	8	3	10.19	2	68	1	1	73	0	1	0	0	0	0	0	0	0	1	1	0	0	#NULL!	0	0	6	0	0	1	1	0	1
30	2	1495	36	2180	6.5	3	7.4	1	9.3	1	80	0	1	55	1	1	0	0	0	0	0	0	0	1	1	0	0	0	1	1	1	0	0	0	0	1	1
29	2	1430	36	2384	9.6	8	11.2	8	14	7	110	0	0	61	1	1	0	0	0	0	0	0	0	1	0	0	0	0	0	0	1	0	0	0	0	1	1
27	2	808	36	2350	7.1	3	9	3	10.7	3	60	1	1	50	1	1	1	0	0	0	0	0	0	1	1	1	0	0	0	0	6	0	0	1	1	1	1
27	2	960	36	2090	#NULL!	#NULL!	10	6	14.5	8	54	1	1	56	1	1	0	0	0	1	0	0	0	1	0	0	0	#NULL!	0	0	7	0	0	1	1	1	1
27	2	1154	36	2256	8.199	6	9.97	5	12.6	5	68	1	1	#NULL!	1	1	0	1	0	0	0	0	0	1	1	0	0	0	0	0	998	0	0	1	1	1	1
32	2	1276	36.2857	2272	7.1	4	8.6	3	11.9	5	76	0	1	80	0	1	1	1	0	0	0	0	0	0	0	0	0	0	0	0	1	0	0	0	0	0	0
28	2	1060	36.2857	2274	6.6	4	8.3	4	11.6	5	88	0	0	88	0	0	0	1	0	1	0	0	0	1	1	1	0	0	0	0	1	0	0	0	0	0	0
30	2	1480	36.2857	2355	9	7	10.8	7	14.2	7	85	0	0	97	0	0	0	1	0	1	0	0	0	1	0	1	0	0	0	0	1	0	0	0	0	0	0
31	2	1412	36.4286	2022	6.6	3	7.7	2	11	4	124	0	0	103	0	0	0	0	0	0	0	0	0	0	0	0	0	0	0	0	1	0	0	0	0	0	0
31	2	1480	36.4286	2136	9.1	8	10.5	6	13.8	6	74	0	1	92	0	0	0	0	0	0	0	1	0	1	0	0	0	0	0	0	1	0	0	0	0	0	0
30	2	1422	36.4286	2216	7	4	9	4	11.6	4	88	0	0	80	0	1	0	1	0	0	0	0	0	0	0	0	0	0	0	0	1	0	0	0	0	0	0
31	2	1292	36.4286	2016	5.7	1	6.9	1	8.6	1	114	0	0	88	0	0	0	0	0	0	0	0	0	1	0	0	0	1	1	1	1	0	0	0	0	0	0
27	2	1054	36.4286	2276	7	4	7.9	3	10.8	3	86	0	0	84	0	1	0	1	0	0	0	0	0	1	0	0	0	0	0	0	1	0	0	0	0	0	0
30	2	1336	36.4286	2260	7.9	7	10	6	13.3	6	98	0	0	84	0	1	0	0	0	0	0	0	0	0	0	0	0	0	0	0	1	0	0	0	0	0	0
28	2	1000	36.4286	2490	6.718	3	9.199	5	12.5	6	126	0	0	96	0	0	0	0	0	0	0	0	0	1	0	0	0	0	0	0	1	0	0	0	0	0	0
28	2	1280	36.4286	2566	8.699	6	10.4	6	12.65	5	110	0	0	110	0	0	0	1	0	1	0	0	0	1	1	0	0	0	0	0	1	0	0	0	0	0	0
30	2	1222	36.7143	2334	7.3	4	9.199	4	#NULL!	#NULL!	106	0	0	92	0	0	0	0	0	1	0	0	0	1	0	1	0	0	0	#NULL!	1	0	0	0	0	0	0
29	2	1300	36.7143	2435	9.8	8	12.3	8	16	8	110	0	0	100	0	0	0	1	0	1	0	0	0	1	1	1	0	0	0	0	1	0	0	0	0	0	0
30	2	1044	36.7143	2212	8.199	4	9.4	5	12	5	90	0	0	96	0	0	0	1	0	0	0	0	0	1	0	0	0	0	0	0	1	0	0	0	0	0	0
28	2	1098	36.7143	2170	7.2	4	8.9	4	10.1	3	96	0	0	80	0	1	0	1	0	0	0	0	0	1	0	0	0	0	0	0	7	0	0	1	0	0	1
29	2	1136	36.8571	2398	6.9	3	#NULL!	#NULL!	11.2	3	92	0	0	73	0	1	0	1	0	0	0	0	0	1	0	0	0	0	#NULL!	0	1	0	0	0	0	0	0
28	2	1295	36.8571	2335	7.01	4	8.199	3	11.6	4	97	0	0	85	0	0	0	1	0	1	0	0	0	1	0	0	0	0	0	0	1	0	0	0	0	0	0
29	2	1312	37	2244	6.9	4	9.4	6	11	4	106	0	0	103	0	0	0	0	0	1	0	0	0	0	0	0	0	0	0	0	1	0	0	0	0	0	0
31	2	1450	37	3270	6.32	2	7.61	2	9.9	2	102	0	0	103	0	0	0	1	0	0	0	0	0	1	0	0	0	0	0	0	1	0	0	0	0	0	0
32	2	1180	37	2035	6.8	3	8.5	3	11.5	4	99	0	0	107	0	0	1	0	1	0	0	0	0	1	0	0	1	0	0	0	1	0	0	0	0	0	0
32	2	1448	37	2030	7.4	5	8.4	3	11.5	5	97	0	0	89	0	0	0	0	0	0	0	0	0	1	0	0	1	0	0	0	1	0	0	0	0	0	0
28	2	1180	37	2715	9	#NULL!	10	5	12.5	#NULL!	98	0	0	72	0	1	0	1	0	0	0	0	1	1	1	0	0	#NULL!	0	#NULL!	1	0	0	0	0	0	0
31	2	1435	37	2560	8.199	5	9.5	5	12	#NULL!	90	0	0	114	0	0	0	0	0	0	0	0	0	1	0	0	0	0	0	#NULL!	1	0	0	0	0	0	0
30	2	1472	37	2700	8	6	10.1	6	12	4	86	0	0	92	0	0	0	1	0	0	0	0	0	1	0	0	0	0	0	0	1	0	0	0	0	0	0
27	2	1248	37	2727	9.8	7	10.19	6	13.1	5	90	0	0	100	0	0	0	0	0	1	0	0	0	1	0	1	0	0	0	0	1	0	0	0	0	0	0
27	2	1048	37	2585	8.9	6	9.8	5	12.5	5	98	0	0	100	0	0	0	0	0	1	0	0	0	1	1	1	0	0	0	0	1	0	0	0	0	0	0
30	2	1336	37	2420	7.4	4	8.699	3	12.3	5	100	0	0	96	0	0	0	0	0	1	0	0	0	1	1	1	0	0	0	0	1	0	0	0	0	0	0
28	2	1350	37	2330	8.4	5	10	5	13	5	108	0	0	88	0	0	0	0	0	1	0	0	0	1	1	1	0	0	0	0	1	0	0	0	0	0	0
31	2	1072	37	1990	6.8	3	9	4	11.6	3	100	0	0	100	0	0	1	0	0	0	0	0	0	1	0	0	1	0	0	0	1	0	0	0	0	0	0
30	2	1346	37	2484	5.7	1	8.1	2	11	4	110	0	0	96	0	0	0	0	0	0	0	0	0	1	0	0	0	1	0	0	1	0	0	0	0	0	0
26	2	795	37	2165	7.5	5	9.199	5	15	7	99	0	0	77	0	1	0	1	0	1	0	0	0	1	1	1	0	0	0	0	1	0	0	0	0	0	0
29	2	1020	37	2310	8	5	8.9	3	11.6	#NULL!	100	0	0	96	0	0	1	0	0	1	0	0	0	1	0	1	0	0	0	#NULL!	1	0	0	0	0	0	0
30	2	1258	37	2235	6.8	3	9.6	5	13	5	98	0	0	88	0	0	0	0	0	1	0	0	0	0	0	0	0	0	0	0	1	0	0	0	0	0	0
29	2	1312	37	2396	6.9	3	7.6	2	9.6	2	102	0	0	100	0	0	0	0	0	1	0	0	0	1	0	1	0	0	0	0	1	0	0	0	0	0	0
32	2	1406	37	2266	7.7	5	9	4	11.1	3	106	0	0	107	0	0	0	0	0	0	0	0	0	1	0	0	0	0	0	0	1	0	0	0	0	0	0
28	2	1132	37	2400	7.4	4	9.9	5	12.4	5	100	0	0	107	0	0	0	0	0	1	0	0	0	1	1	1	0	0	0	0	1	0	0	0	0	0	0
28	2	1136	37	2348	7.2	4	9.8	5	12	5	102	0	0	103	0	0	0	#NULL!	0	1	0	0	1	1	1	1	0	0	0	0	1	0	0	0	0	0	0
28	2	1062	37	2370	9.199	5	11.3	7	13.6	6	84	0	1	100	0	0	0	1	0	1	0	0	1	1	1	1	0	0	0	0	1	0	0	0	0	0	0
29	2	1349	37	2380	6.4	3	8.699	3	11.4	5	98	0	0	107	0	0	0	0	0	0	0	0	1	1	0	0	0	0	0	0	1	0	0	0	0	0	0
33	2	1478	37	2240	7.3	4	8.6	3	11.4	5	96	0	0	96	0	0	1	0	0	0	0	0	0	0	0	0	0	0	0	0	1	0	0	0	0	0	0
29	2	1286	37	2474	9.1	6	10.65	6	12.5	5	88	0	0	88	0	0	0	1	0	0	0	0	0	1	0	0	0	0	0	0	1	0	0	0	0	0	0
31	2	1300	37	2060	6.3	2	7.8	2	10.9	3	92	0	0	80	0	1	0	1	0	1	0	0	0	1	0	1	0	0	0	0	1	0	0	0	0	0	0
28	2	1074	37	2086	8.9	6	10.7	6	13.7	6	104	0	0	92	0	0	0	0	0	0	0	0	0	1	0	0	0	0	0	0	1	0	0	0	0	0	0
32	2	1300	37	2470	7	4	9.199	5	11	4	90	0	0	100	0	0	1	0	0	0	0	0	1	1	0	0	0	0	0	0	1	0	0	0	0	0	0
33	2	1500	37	2276	5.5	1	7.17	1	9.699	2	112	0	0	100	0	0	1	0	0	0	0	0	0	0	0	0	0	1	1	0	1	0	0	0	0	0	0
30	2	1390	37	2115	6.6	3	8.1	3	11	4	87	0	0	72	0	1	0	1	0	1	0	0	0	1	0	1	0	0	0	0	1	0	0	0	0	0	0
30	2	1458	37	2270	7.4	4	9.5	5	16	8	110	0	0	110	0	0	0	0	0	0	0	0	0	0	0	0	0	0	0	0	1	0	0	0	0	0	0
28	2	1000	37	2330	6.4	2	8.3	3	10.3	3	102	0	0	107	0	0	0	0	0	1	0	0	0	1	0	1	0	0	0	0	1	0	0	0	0	0	0
31	2	1072	37	2080	6.1	2	8	3	10.3	3	79	0	1	104	0	0	1	0	0	0	0	0	0	1	0	0	0	0	0	0	1	0	0	0	0	0	0
30	2	1380	37	2365	6.1	2	8.1	3	11.8	4	83	0	1	75	0	1	0	0	0	0	0	0	0	0	0	0	0	0	0	0	1	0	0	0	0	0	0
29	2	1132	37	2276	7.1	4	8	2	11.3	3	88	0	0	80	0	1	0	0	0	0	0	0	0	1	0	1	0	0	0	0	1	0	0	0	0	0	0
32	2	1306	37	2308	7.9	4	9	5	13	5	86	0	0	80	0	1	1	0	0	0	0	0	0	0	0	0	0	0	0	0	1	0	0	0	0	0	0
32	2	1454	37	2330	6.8	3	8.4	3	11.6	4	92	0	0	96	0	0	0	0	0	0	0	0	0	0	0	0	0	0	0	0	1	0	0	0	0	0	0
29	2	1026	37	2286	#NULL!	#NULL!	9.3	5	12.4	5	108	0	0	103	0	0	0	#NULL!	0	0	0	0	0	0	0	1	0	#NULL!	0	0	1	0	0	0	0	0	0
28	2	1012	37	2300	6	2	#NULL!	#NULL!	10	3	92	0	0	80	0	1	0	1	0	1	0	0	0	1	0	1	0	0	#NULL!	0	1	0	0	0	0	0	0
32	2	1330	37	2360	7	4	9.199	5	14	7	110	0	0	103	0	0	1	1	0	0	0	0	0	0	0	0	0	0	0	0	1	0	0	0	0	0	0
30	2	1480	37	2890	8.5	5	10.19	5	12.7	4	84	0	1	80	0	1	0	0	0	0	0	0	0	0	0	0	0	0	0	0	1	0	0	0	0	0	0
33	2	1358	37	2050	6.1	2	8.6	3	11.4	4	90	0	0	84	0	1	1	0	0	0	0	0	0	0	0	0	0	0	0	0	1	0	0	0	0	0	0
27	2	1180	37	2230	8	6	11	7	14	7	104	0	0	103	0	0	0	0	0	0	0	0	0	1	1	0	0	0	0	0	1	0	0	0	0	0	0
29	2	1158	37	2359	#NULL!	#NULL!	8.1	2	11.9	4	92	0	0	84	0	1	0	0	0	0	0	0	0	1	0	0	0	#NULL!	0	0	1	0	0	0	0	0	0
29	2	1422	37	2690	9.199	7	11	6	14	6	100	0	0	80	0	1	0	0	0	1	0	0	0	1	0	1	0	0	0	0	1	0	0	0	0	0	0
30	2	1365	37	2473	8	6	#NULL!	#NULL!	11	4	114	0	0	100	0	0	0	1	0	0	0	0	0	1	1	0	0	0	#NULL!	0	1	0	0	0	0	0	0
31	2	1448	37	2380	6.5	2	8.199	3	10	2	98	0	0	100	0	0	0	0	0	0	0	0	0	1	0	0	0	0	0	0	1	0	0	0	0	0	0
30	2	1500	37	2800	8.3	6	9.199	5	11.6	5	82	0	1	110	0	0	0	0	0	0	0	0	0	0	0	0	0	0	0	0	1	0	0	0	0	0	0
32	2	1220	37	2150	7.7	5	9	5	11	4	90	0	0	96	0	0	1	0	0	#NULL!	0	0	0	1	0	0	0	0	0	0	1	0	0	0	0	0	0
32	2	1500	37	2150	8.3	6	9.5	5	13	6	119	0	0	110	0	0	0	0	0	0	0	0	0	0	0	0	0	0	0	0	1	0	0	0	0	0	0
30	2	1310	37	2020	5.6	1	7.4	2	10.19	3	96	0	0	88	0	0	0	0	0	0	0	0	0	1	0	0	1	1	0	0	1	0	0	0	0	0	0
28	2	1296	37	2582	8.5	5	10.19	6	13.2	6	100	0	0	96	0	0	0	0	0	0	0	0	0	1	0	0	0	0	0	0	1	0	0	0	0	0	0
28	2	1083	37	2125	6.5	3	8.199	3	10.3	3	111	0	0	81	0	1	0	0	0	1	0	0	1	1	1	1	0	0	0	0	1	0	0	0	0	0	0
29	2	1440	37	2290	7.5	4	8.8	4	12	5	108	0	0	92	0	0	0	1	1	1	0	0	0	1	1	1	0	0	0	0	1	0	0	0	0	0	0
32	2	1342	37	2145	6.8	3	8.5	3	11.4	5	103	0	0	92	0	0	1	0	0	0	0	0	0	0	0	0	0	0	0	0	1	0	0	0	0	0	0
27	2	810	37	2150	7.5	5	8.699	4	12.9	5	74	0	1	81	0	1	1	0	0	0	0	0	0	1	0	0	0	0	0	0	1	0	0	0	0	0	0
30	2	1300	37	2405	7.3	5	#NULL!	#NULL!	12.8	5	99	0	0	92	0	0	0	1	0	0	0	0	0	1	0	0	0	0	#NULL!	0	1	0	0	0	0	0	0
33	2	1422	37	2350	6.7	3	7.4	2	10.1	2	104	0	0	80	0	1	1	0	0	0	0	0	0	0	0	0	0	0	0	0	1	0	0	0	0	0	0
30	2	1156	37	2370	8.1	5	8.699	3	10.6	3	90	0	0	77	0	1	0	0	0	0	0	0	0	1	1	0	0	0	0	0	1	0	0	0	0	0	0
30	2	1130	37	2360	7	3	8	3	9.5	2	106	0	0	77	0	1	0	0	0	0	0	0	0	0	0	0	0	0	0	0	1	0	0	0	0	0	0
30	2	1130	37	2300	7	3	9	3	11.5	4	88	0	0	88	0	0	0	0	0	0	0	0	0	1	1	0	0	0	0	0	1	0	0	0	0	0	0
27	2	1118	37	2636	5.7	1	7.7	2	11.5	3	108	0	0	100	0	0	0	0	0	1	0	0	0	1	1	1	0	1	0	0	1	0	0	0	0	0	0
29	2	1140	37	2330	6.8	3	8.199	3	11.4	3	86	0	0	88	0	0	0	0	0	0	0	0	0	1	1	1	0	0	0	0	1	0	0	0	0	0	0
31	2	1276	37	2124	7	3	8.619	4	11.2	4	96	0	0	100	0	0	0	1	0	0	0	0	0	0	0	0	0	0	0	0	1	0	0	0	0	0	0
27	2	984	37	2350	7.5	5	8.8	4	11.5	5	88	0	0	92	0	0	0	0	0	1	0	0	0	1	0	0	0	0	0	0	1	0	0	0	0	0	0
30	2	1370	37	2580	7.6	5	10	5	12.9	5	98	0	0	100	0	0	0	0	0	0	0	0	0	1	0	0	0	0	0	0	1	0	0	0	0	0	0
31	2	1170	37	2130	7.5	5	9.199	5	11.1	4	84	0	1	96	0	0	1	0	0	0	0	0	0	1	0	0	0	0	0	0	1	0	0	0	0	0	0
26	2	800	37	2360	6.4	3	8.6	4	10.1	3	76	0	1	96	0	0	0	0	0	1	0	0	1	1	1	0	0	0	0	0	1	0	0	0	0	0	0
26	2	810	37	2360	6.7	3	9	4	10.6	4	76	0	1	96	0	0	0	0	0	1	0	0	1	1	1	0	0	0	0	0	1	0	0	0	0	0	0
31	2	1440	37	2449	#NULL!	#NULL!	11.2	6	13	5	110	0	0	88	0	0	0	0	0	0	0	0	0	1	0	0	0	#NULL!	0	0	1	0	0	0	0	0	0
30	2	1410	37	2360	7.5	5	7.9	2	10.19	3	102	0	0	88	0	0	0	0	0	1	0	0	0	1	0	0	0	0	0	0	1	0	0	0	0	0	0
26	2	780	37	2214	7.6	6	10	6	12.6	5	100	0	0	88	0	0	0	0	0	1	0	0	0	1	0	0	0	0	0	0	1	0	0	0	0	0	0
30	2	1135	37	1900	6.2	2	8.199	3	9.6	2	99	0	0	89	0	0	0	0	0	1	0	0	0	1	0	0	1	0	0	0	1	0	0	0	0	0	0
31	2	1500	37	2310	7.5	5	9.699	5	11.5	5	98	0	0	96	0	0	0	0	0	0	0	0	0	0	0	0	0	0	0	0	1	0	0	0	0	0	0
28	2	990	37	2410	6.6	3	9	4	12.3	5	100	0	0	110	0	0	0	0	0	0	0	0	0	1	0	0	0	0	0	0	1	0	0	0	0	0	0
31	2	1440	37	2280	6.5	3	8.8	4	12.1	5	110	0	0	107	0	0	0	0	0	#NULL!	0	0	0	0	0	0	0	0	0	0	1	0	0	0	0	0	0
32	2	1490	37	2160	7.3	5	10	6	13	6	90	0	0	117	0	0	0	0	0	0	0	0	0	0	0	0	0	0	0	0	1	0	0	0	0	0	0
31	2	1100	37	2025	7.8	6	10.5	6	16.5	8	94	0	0	92	0	0	1	0	0	0	0	0	0	1	0	0	1	0	0	0	1	0	0	0	0	0	0
25	2	790	37	2325	7.4	5	9	4	10.5	3	74	0	1	91	0	0	0	1	0	1	0	0	1	1	1	0	0	0	0	0	1	0	0	0	0	0	0
33	2	1245	37	2041	6.7	3	7.9	2	11	4	98	0	0	96	0	0	1	0	0	0	0	0	0	0	0	0	1	0	0	0	1	0	0	0	0	0	0
25	2	751	37	2270	7.9	6	9.699	6	13.3	6	88	0	0	93	0	0	0	0	0	0	0	0	1	1	0	0	0	0	0	0	1	0	0	0	0	0	0
32	2	1433	37	2140	7.1	4	9.4	5	10.7	3	92	0	0	100	0	0	0	0	0	0	0	0	0	1	1	0	0	0	0	0	1	0	0	0	0	0	0
33	2	1430	37	1964	6.2	2	8.199	3	10.4	3	96	0	0	88	0	0	1	0	0	0	0	0	0	1	0	0	1	0	0	0	1	0	0	0	0	0	0
30	2	1376	37	2200	6.6	4	8.1	4	9.3	1	106	0	0	107	0	0	0	1	0	1	0	0	0	1	0	0	0	0	0	1	1	0	0	0	0	0	0
32	2	1428	37	2226	6.5	3	7.9	3	9.699	2	88	0	0	84	0	1	0	0	0	0	0	0	0	0	0	0	0	0	0	0	1	0	0	0	0	0	0
32	2	1314	37	2288	6.7	3	7.3	2	10	2	94	0	0	88	0	0	1	0	0	0	0	0	0	0	0	0	0	0	0	0	1	0	0	0	0	0	0
26	2	1020	37	2484	7.4	3	9.6	5	13.5	4	96	0	0	96	0	0	0	0	0	0	0	0	1	1	1	1	0	0	0	0	1	0	3	0	0	0	1
26	2	832	37	2964	7.6	5	8.9	4	11.9	4	96	0	0	77	0	1	0	0	0	0	0	0	#NULL!	1	1	1	0	0	0	0	1	1	0	0	0	0	1
31	2	1248	37	2320	8	5	8.6	3	10.7	3	100	0	0	92	0	0	0	0	0	0	0	0	0	1	1	1	0	0	0	0	1	1	0	0	0	0	1
32	2	1402	37	2166	7.9	5	10	6	16	6	49	1	1	72	0	1	0	0	0	0	0	0	0	1	0	0	0	0	0	0	1	0	0	0	1	0	1
32	2	1377	37	#NULL!	6.8	3	8.6	4	11.2	4	66	1	1	72	0	1	1	0	0	0	0	0	0	1	0	0	#NULL!	0	0	0	1	0	0	0	1	0	1
29	2	1400	37	2420	8.199	6	9.199	5	11.2	4	#NULL!	1	1	80	0	1	0	0	0	0	0	0	0	1	1	1	0	0	0	0	1	0	0	0	1	0	1
29	2	1190	37	2082	7.1	4	10.1	6	13	5	58	1	1	84	0	1	0	0	0	0	0	0	0	1	1	0	0	0	0	0	1	0	0	0	1	0	1
30	2	1275	37	2220	7.1	5	8.9	4	11.3	5	68	1	1	88	0	0	0	0	0	0	0	0	0	1	0	0	0	0	0	0	1	0	0	0	1	0	1
30	2	1250	37	2045	5.9	2	7.4	1	10.3	3	91	0	0	57	1	1	0	0	0	1	0	0	0	1	0	1	1	0	1	0	1	0	0	0	0	1	1
29	2	1250	37	2040	6	2	7.8	2	9.6	2	74	0	1	65	1	1	0	0	0	0	0	0	0	1	0	0	1	0	0	0	1	0	0	0	0	1	1
30	2	1500	37	2360	7.3	3	8.8	3	10.5	3	82	0	1	65	1	1	0	1	0	0	0	0	0	1	0	0	0	0	0	0	1	0	0	0	0	1	1
26	2	947	37	2550	7.5	5	9	4	11	4	84	0	1	53	1	1	0	0	0	1	0	0	0	1	1	0	0	0	0	0	1	0	0	0	0	1	1
29	2	1029	37	2190	6.9	3	7.6	3	10	3	73	0	1	60	1	1	0	0	0	0	0	0	0	1	0	0	0	0	0	0	1	0	0	0	0	1	1
30	2	1320	37	2320	8.6	5	9.699	5	12	4	82	0	1	65	1	1	0	0	0	0	0	0	0	1	0	0	0	0	0	0	1	0	0	0	0	1	1
30	2	1172	37	2200	6.2	2	8	4	10	3	97	0	0	57	1	1	0	0	0	1	0	0	0	1	0	1	0	0	0	0	1	0	0	0	0	1	1
31	2	1460	37	2160	6.6	3	8.6	3	11	4	90	0	0	#NULL!	1	1	0	0	0	0	0	0	0	1	0	0	0	0	0	0	1	0	0	0	0	1	1
30	2	1420	37	2600	#NULL!	#NULL!	8.8	3	12	4	82	0	1	55	1	1	0	0	0	1	0	0	1	1	1	0	0	#NULL!	0	0	3	0	0	1	0	1	1
28	2	1300	37	2784	8.699	6	10.19	5	13	5	106	0	0	69	1	1	0	#NULL!	0	0	0	0	1	1	0	0	0	0	0	0	6	0	0	1	0	1	1
28	2	1214	37	2458	8.5	7	9.5	5	12.5	5	88	0	0	54	1	1	0	1	0	0	0	0	0	0	0	1	0	0	0	0	6	0	0	1	0	1	1
34	2	1278	37	#NULL!	7.5	5	7.1	1	8.5	1	78	0	1	69	1	1	1	0	0	1	0	0	0	1	1	0	#NULL!	0	1	1	6	0	0	1	0	1	1
28	2	1080	37	1420	7.1	3	8.5	3	10	3	64	1	1	64	1	1	0	1	0	1	0	0	0	1	0	1	1	0	0	0	1	0	0	0	1	1	1
30	2	1002	37	2121	7.3	5	9.199	5	13.2	6	68	1	1	65	1	1	1	0	0	0	0	0	0	1	0	1	0	0	0	0	1	0	0	0	1	1	1
30	2	1200	37	2050	6.7	2	9.1	4	10.19	3	#NULL!	1	1	#NULL!	1	1	0	1	0	0	0	0	0	1	0	0	0	0	0	0	4	0	0	1	1	1	1
27	2	1214	37	2520	8.699	6	9.199	5	#NULL!	#NULL!	68	1	1	68	1	1	0	0	0	0	0	0	0	1	0	0	0	0	0	#NULL!	6	0	0	1	1	1	1
26	2	990	37.1	2675	7.4	5	8.6	3	10.8	3	106	0	0	107	0	0	0	0	0	0	0	0	1	1	1	1	0	0	0	0	1	1	0	0	0	0	1
29	2	1424	37.1429	2208	9.199	8	11.1	7	14.2	7	88	0	0	96	0	0	0	1	0	1	0	0	0	1	1	0	0	0	0	0	1	0	0	0	0	0	0
34	2	1334	37.1429	2160	6	2	6.8	1	8.199	1	78	0	1	77	0	1	1	0	0	#NULL!	0	0	0	0	0	0	0	0	1	1	1	1	0	0	0	0	1
28	2	882	37.2857	2148	7.2	4	8.699	4	11.6	4	98	0	0	106	0	0	1	0	0	1	0	0	0	1	0	1	0	0	0	0	1	0	0	0	0	0	0
29	2	1150	37.2857	2215	6.2	2	7.2	1	10.3	3	101	0	0	96	0	0	0	1	0	0	0	0	0	0	0	0	0	0	1	0	1	0	0	0	0	0	0
28	2	984	37.2857	2180	6.6	3	7.6	3	12	5	92	0	0	69	1	1	0	0	0	0	0	0	0	0	0	0	0	0	0	0	1	0	0	0	0	1	1
29	2	1100	37.2857	2105	8.5	6	9.67	5	11	4	#NULL!	1	1	#NULL!	1	1	0	1	0	1	0	0	0	1	0	1	0	0	0	0	5	0	0	1	1	1	1
32	2	1462	37.4286	2436	6.4	2	7.9	3	#NULL!	#NULL!	78	0	1	96	0	0	0	0	0	0	0	0	0	1	0	0	0	0	0	#NULL!	1	0	0	0	0	0	0
33	2	1384	37.5714	2372	8.9	7	9.3	1	12	5	118	0	0	77	0	1	1	0	0	#NULL!	0	0	0	0	0	0	0	0	1	0	1	0	0	0	0	0	0
26	2	780	37.5714	2182	7.1	4	7.7	2	9.8	3	76	0	1	88	0	0	0	1	0	1	0	0	#NULL!	1	1	1	1	0	0	0	1	1	0	0	0	0	1
29	2	922	37.7	2324	5.2	1	6.8	1	8.8	1	104	0	0	80	0	1	1	0	0	0	0	0	0	1	0	0	0	1	1	1	1	0	0	0	0	0	0
24	2	610	37.7	2570	6	2	6.5	1	8.1	1	76	0	1	96	0	0	0	0	0	#NULL!	0	0	1	1	1	1	0	0	1	1	1	0	0	0	0	0	0
31	2	1490	37.7	2185	8.199	6	9.5	5	12	5	88	0	0	77	0	1	0	0	0	0	0	0	0	1	0	0	1	0	0	0	1	0	0	0	0	0	0
28	2	1320	37.7	2860	7.9	6	9.199	4	11	4	102	0	0	107	0	0	0	0	0	0	0	0	1	1	1	0	0	0	0	0	1	1	0	0	0	0	1
29	2	1280	37.7143	2530	8.9	7	10.1	6	12.4	5	93	0	0	89	0	0	0	1	0	1	0	0	0	1	0	1	0	0	0	0	1	0	0	0	0	0	0
32	2	1400	37.7143	2320	7.3	5	9.699	5	12.5	6	106	0	0	95	0	0	0	1	0	0	0	0	0	0	0	0	0	0	0	0	1	0	0	0	0	0	0
29	2	1056	37.7143	2382	7.8	5	9.6	5	11.9	5	64	1	1	88	0	0	0	0	0	0	0	0	0	0	0	0	0	0	0	0	1	0	0	0	1	0	1
28	2	954	38	2258	6.6	5	8.699	4	10	3	84	0	1	88	0	0	0	0	0	0	0	0	0	1	0	0	0	0	0	0	1	0	0	0	0	0	0
30	2	1376	38	2500	8.1	4	9.699	6	#NULL!	#NULL!	88	0	0	92	0	0	0	0	0	0	0	0	0	0	0	0	0	0	0	#NULL!	1	0	0	0	0	0	0
31	2	1374	38	2234	8.5	6	9.4	5	11	3	96	0	0	72	0	1	0	0	0	0	0	0	0	0	0	0	1	0	0	0	1	0	0	0	0	0	0
27	2	860	38	3164	8	6	9.1	5	10.5	4	90	0	0	88	0	0	0	1	0	1	0	0	1	1	1	1	0	0	0	0	1	0	0	0	0	0	0
30	2	1082	38	2228	6.1	2	9.4	5	11.9	5	84	0	1	110	0	0	0	0	0	0	0	0	0	1	0	0	1	0	0	0	1	0	0	0	0	0	0
30	2	1160	38	2220	6.9	3	7.8	2	9.8	3	102	0	0	99	0	0	0	0	0	0	0	0	1	1	0	0	1	0	0	0	1	0	0	0	0	0	0
27	2	940	38	2210	7.1	4	9.1	4	13	6	80	0	1	84	0	1	0	0	0	0	0	0	0	1	0	0	1	0	0	0	1	0	0	0	0	0	0
33	2	1440	38	2170	6.5	1	8.6	3	11	#NULL!	82	0	1	80	0	1	1	0	0	0	0	0	0	0	0	0	1	1	0	#NULL!	1	0	0	0	0	0	0
28	2	1070	38	2925	8.5	5	9.4	4	11.5	#NULL!	108	0	0	88	0	0	0	0	0	0	0	0	0	1	1	0	0	0	0	#NULL!	1	0	0	0	0	0	0
31	2	1360	38	2435	6.3	1	7.3	1	10	#NULL!	117	0	0	88	0	0	0	0	0	0	0	0	0	1	0	0	0	1	1	#NULL!	1	0	0	0	0	0	0
27	2	1240	38	2230	6.4	2	8.5	3	11.5	4	106	0	0	107	0	0	0	0	0	0	0	0	1	1	0	1	1	0	0	0	1	0	0	0	0	0	0
28	2	1025	38	2276	6.7	2	7.8	2	10	2	92	0	0	96	0	0	0	0	0	0	0	0	0	1	0	0	0	0	0	0	1	0	0	0	0	0	0
30	2	1500	38	2835	8.8	7	10.3	6	13	6	128	0	0	121	0	0	0	0	0	#NULL!	0	0	0	1	1	0	0	0	0	0	1	0	0	0	0	0	0
31	2	1462	38	2400	6.5	3	#NULL!	#NULL!	10	3	94	0	0	80	0	1	0	0	0	0	0	0	0	1	1	0	0	0	#NULL!	0	1	0	0	0	0	0	0
28	2	1078	38	2374	6.3	2	8	2	10	3	100	0	0	88	0	0	0	0	0	0	0	0	1	1	1	0	0	0	0	0	1	0	0	0	0	0	0
30	2	1150	38	1970	8.6	5	9.1	4	12	4	104	0	0	89	0	0	0	0	0	0	0	0	0	1	0	0	1	0	0	0	1	0	0	0	0	0	0
28	2	1100	38	2145	7.5	3	9.199	5	11.8	5	95	0	0	93	0	0	0	1	0	1	0	0	0	1	0	1	1	0	0	0	1	0	0	0	0	0	0
33	2	1495	38	2390	6.4	1	7.1	1	8.699	1	108	0	0	81	0	1	1	0	0	0	0	0	0	0	0	0	0	1	1	1	1	0	0	0	0	0	0
31	2	1480	38	2420	7.2	4	8.8	4	12.8	5	84	0	1	121	0	0	0	1	0	1	0	0	0	1	1	1	0	0	0	0	1	0	0	0	0	0	0
31	2	1200	38	2150	6.1	2	8.3	3	10.8	3	88	0	0	100	0	0	1	0	0	0	0	0	0	1	0	0	1	0	0	0	1	0	0	0	0	0	0
27	2	1040	38	2325	6.5	3	9.3	5	11.6	4	84	0	1	80	0	1	0	0	0	0	0	0	0	1	0	0	0	0	0	0	1	0	0	0	0	0	0
28	2	1052	38	2189	7.1	4	8.1	3	8.5	1	98	0	0	80	0	1	0	1	0	1	0	0	0	1	1	1	1	0	0	1	1	0	0	0	0	0	0
31	2	1234	38	2116	6.8	3	8.5	3	11.8	4	86	0	0	104	0	0	0	0	0	1	0	0	0	1	0	1	1	0	0	0	1	0	0	0	0	0	0
26	2	1088	38	2072	7.7	5	10.8	7	11.7	4	102	0	0	88	0	0	0	1	0	1	0	0	0	1	1	0	1	0	0	0	1	0	0	0	0	0	0
29	2	1203	38	1931	7.7	5	9.6	5	12.3	5	72	0	1	88	0	0	0	1	0	0	0	0	0	1	0	0	1	0	0	0	1	0	0	0	0	0	0
29	2	1164	38	2444	5.8	1	7.3	1	9.4	2	98	0	0	80	0	1	0	1	1	0	0	0	1	1	1	1	0	1	1	0	1	0	0	0	0	0	0
32	2	1394	38	2272	7.5	5	9.6	5	13	5	108	0	0	88	0	0	0	0	0	0	0	0	0	0	0	0	0	0	0	0	1	0	0	0	0	0	0
32	2	1218	38	2124	6.1	2	8.8	4	11.2	4	96	0	0	92	0	0	1	0	0	1	0	0	0	1	0	1	1	0	0	0	1	0	0	0	0	0	0
29	2	1200	38	2395	7	3	8	2	10.5	3	102	0	0	100	0	0	0	0	0	0	0	0	0	1	1	0	0	0	0	0	1	0	0	0	0	0	0
30	2	1150	38	2500	7.7	5	9.5	4	11	4	112	0	0	94	0	0	0	1	0	0	0	0	0	1	0	0	0	0	0	0	1	0	0	0	0	0	0
29	2	1320	38	2455	7.8	4	9.699	5	12.5	5	102	0	0	106	0	0	0	1	0	1	0	0	0	1	0	1	0	0	0	0	1	0	0	0	0	0	0
31	2	1248	38	2234	7.1	4	9.1	5	11.4	5	108	0	0	100	0	0	0	1	0	0	0	0	0	1	0	0	1	0	0	0	1	0	0	0	0	0	0
28	2	1015	38	2645	7.3	4	10	5	12.5	5	115	0	0	119	0	0	0	0	0	0	0	0	0	1	1	0	0	0	0	0	1	0	0	0	0	0	0
31	2	1300	38	3085	7.4	5	8.9	4	11.5	4	92	0	0	96	0	0	0	0	0	1	0	0	0	0	0	1	0	0	0	0	1	0	0	0	0	0	0
26	2	828	38	1550	5.6	1	7	1	9.4	1	72	0	1	84	0	1	0	0	0	0	0	0	1	1	1	0	1	1	1	1	1	0	0	0	0	0	0
26	2	874	38	2728	7.4	4	7.9	#NULL!	9.5	#NULL!	88	0	0	73	0	1	0	0	0	1	0	0	0	1	1	1	0	0	#NULL!	#NULL!	1	0	0	0	0	0	0
30	2	1400	38	2220	6.9	4	9.8	5	11.9	5	126	0	0	117	0	0	0	0	0	0	0	0	0	1	0	0	1	0	0	0	1	0	0	0	0	0	0
27	2	942	38	2526	8.199	6	9.699	5	12	4	80	0	1	88	0	0	0	0	0	1	0	0	0	1	1	1	0	0	0	0	1	0	0	0	0	0	0
30	2	1295	38	2360	6.7	3	7.9	2	10	2	86	0	0	96	0	0	0	0	0	1	0	0	0	1	0	1	0	0	0	0	1	0	0	0	0	0	0
31	2	1160	38	2080	6.3	2	8.199	3	11.2	4	92	0	0	92	0	0	1	0	0	0	0	0	0	1	0	0	1	0	0	0	1	0	0	0	0	0	0
28	2	760	38	2034	6.8	2	8.1	2	9.699	2	78	0	1	84	0	1	1	1	0	1	0	0	0	1	0	1	1	0	0	0	1	0	0	0	0	0	0
30	2	1300	38	2390	6.5	3	9	4	11	4	126	0	0	129	0	0	0	0	0	0	0	0	1	1	1	0	0	0	0	0	1	0	0	0	0	0	0
31	2	1192	38	2070	6.3	2	8	3	10.19	3	104	0	0	106	0	0	1	0	0	1	0	0	0	1	1	0	1	0	0	0	1	0	0	0	0	0	0
31	2	1400	38	2155	7.4	5	9.1	4	11	4	84	0	1	84	0	1	0	0	0	1	0	0	0	1	0	1	1	0	0	0	1	0	0	0	0	0	0
28	2	1200	38	2190	7.2	5	9.3	4	12.6	5	101	0	0	81	0	1	0	1	0	0	0	0	0	0	0	0	1	0	0	0	1	0	0	0	0	0	0
31	2	1246	38	2290	5.7	1	6.5	1	8	1	105	0	0	119	0	0	0	0	0	0	0	0	0	0	0	0	0	1	1	1	1	0	0	0	0	0	0
30	2	1465	38	2565	7.2	4	10	5	13.5	6	92	0	0	90	0	0	0	0	0	1	0	0	0	1	1	1	0	0	0	0	1	0	0	0	0	0	0
30	2	1419	38	2280	7.2	4	8.9	4	12	4	114	0	0	121	0	0	0	0	0	1	0	0	0	1	1	1	0	0	0	0	1	0	0	0	0	0	0
30	2	1420	38	2450	#NULL!	#NULL!	9	4	12	4	104	0	0	121	0	0	0	0	0	1	0	0	0	1	0	1	0	#NULL!	0	0	1	0	0	0	0	0	0
26	2	988	38	2086	6.3	2	8.699	4	10.3	3	100	0	0	92	0	0	0	0	0	0	0	0	1	1	1	0	1	0	0	0	1	0	0	0	0	0	0
30	2	1232	38	2424	8.9	7	13.8	8	14.5	6	80	0	1	80	0	1	0	1	0	0	0	0	0	1	0	0	0	0	0	0	1	0	0	0	0	0	0
30	2	1184	38	2302	6.8	2	8.699	4	11.2	4	84	0	1	92	0	0	0	1	0	0	0	0	0	1	0	0	0	0	0	0	1	0	0	0	0	0	0
30	2	1322	38	2210	6.7	4	9.199	5	12.6	5	108	0	0	92	0	0	0	0	0	0	0	0	0	1	1	0	1	0	0	0	1	0	0	0	0	0	0
31	2	1388	38	2612	7.1	4	8.9	1	10.8	3	88	0	0	80	0	1	0	1	0	0	0	0	0	0	0	0	0	0	1	0	1	0	0	0	0	0	0
33	2	1335	38	2334	8	5	10	5	13.7	6	92	0	0	92	0	0	1	0	0	0	0	0	0	0	0	0	0	0	0	0	1	0	0	0	0	0	0
30	2	1070	38	2352	6.7	3	7.7	1	10.5	3	94	0	0	88	0	0	0	0	0	0	0	0	0	1	1	1	0	0	1	0	1	0	0	0	0	0	0
28	2	800	38	2430	7.3	4	8.699	4	12	5	100	0	0	96	0	0	1	#NULL!	0	0	0	0	0	1	0	1	0	0	0	0	1	0	0	0	0	0	0
32	2	1340	38	2350	8.3	6	9.699	5	11.6	5	98	0	0	92	0	0	1	1	0	0	0	0	0	0	0	0	0	0	0	0	1	0	0	0	0	0	0
34	2	1396	38	2328	6.1	2	7.5	2	9.5	2	90	0	0	96	0	0	1	#NULL!	0	0	0	0	0	0	0	0	0	0	0	0	1	0	0	0	0	0	0
32	2	1276	38	1514	6.4	2	8.5	3	9.4	1	76	0	1	80	0	1	1	1	0	0	0	0	0	1	0	0	1	0	0	1	1	0	0	0	0	0	0
29	2	1445	38	2020	6.9	3	8.3	3	11	4	110	0	0	96	0	0	0	0	0	1	0	0	0	1	1	1	1	0	0	0	1	0	0	0	0	0	0
27	2	1175	38	2960	9.5	7	11.5	7	15.5	7	128	0	0	96	0	0	0	1	0	1	0	0	0	1	1	0	0	0	0	0	1	0	0	0	0	0	0
30	2	1430	38	2700	6.5	2	8.4	2	10.5	3	108	0	0	96	0	0	0	1	0	0	0	0	0	1	0	0	0	0	0	0	1	0	0	0	0	0	0
32	2	1430	38	2590	8.1	6	9.8	5	12	4	91	0	0	95	0	0	0	0	0	0	0	0	0	1	0	0	0	0	0	0	1	0	0	0	0	0	0
32	2	1450	38	2380	8	4	10	5	11.3	3	93	0	0	85	0	0	0	0	0	0	0	0	0	1	0	0	0	0	0	0	1	0	0	0	0	0	0
28	2	1048	38	2100	8.4	6	9.1	4	9.6	2	106	0	0	103	0	0	0	1	0	1	0	0	0	1	1	1	1	0	0	0	1	0	0	0	0	0	0
27	2	1003	38	3025	8.9	7	9.6	5	12.2	4	98	0	0	100	0	0	0	0	0	1	0	0	0	1	0	1	0	0	0	0	1	0	0	0	0	0	0
30	2	1204	38	2563	8.6	6	10	5	12.2	5	98	0	0	103	0	0	0	0	0	0	0	0	0	1	0	0	0	0	0	0	1	0	0	0	0	0	0
27	2	986	38	2479	7.6	5	9.3	5	12	4	96	0	0	80	0	1	0	0	0	1	0	0	0	1	0	1	0	0	0	0	1	0	0	0	0	0	0
31	2	1410	38	2371	6.9	3	8.8	4	10.7	3	72	0	1	88	0	0	0	0	0	0	0	0	0	1	0	0	0	0	0	0	1	0	0	0	0	0	0
32	2	1198	38	1948	7.9	5	9	4	10.9	3	92	0	0	84	0	1	1	0	0	1	0	0	0	1	0	1	1	0	0	0	1	0	0	0	0	0	0
32	2	1102	38	2144	7.6	5	9.5	5	11.1	4	82	0	1	88	0	0	1	0	0	0	0	0	0	1	0	0	1	0	0	0	1	0	0	0	0	0	0
30	2	1395	38	2336	6.6	3	9	4	11.6	4	80	0	1	84	0	1	0	0	0	0	0	0	0	1	0	0	0	0	0	0	1	0	0	0	0	0	0
28	2	1270	38	2660	8.199	5	8.5	4	10.19	3	116	0	0	113	0	0	0	0	0	0	0	0	0	1	0	0	0	0	0	0	1	0	0	0	0	0	0
33	2	1455	38	2160	6	3	8	3	11	4	110	0	0	100	0	0	1	0	0	0	0	0	0	0	0	0	1	0	0	0	1	0	0	0	0	0	0
30	2	1361	38	2100	6.5	4	9.3	5	12.9	6	111	0	0	100	0	0	0	0	0	1	0	1	0	1	1	1	1	0	0	0	1	0	0	0	0	0	0
30	2	1273	38	2415	6.7	4	9.5	5	12.9	6	113	0	0	107	0	0	0	0	0	1	0	0	1	1	1	1	0	0	0	0	1	0	0	0	0	0	0
30	2	1221	38	2095	6.4	2	9.3	5	12.8	6	105	0	0	107	0	0	0	0	0	1	0	0	0	1	1	1	1	0	0	0	1	0	0	0	0	0	0
28	2	1034	38	2180	6.9	3	8.3	3	11.1	4	80	0	1	96	0	0	0	0	0	0	0	0	1	1	0	0	1	0	0	0	1	0	0	0	0	0	0
33	2	1366	38	2306	6.5	2	9.1	5	11.5	3	100	0	0	88	0	0	1	#NULL!	0	0	0	0	0	0	0	0	0	0	0	0	1	0	0	0	0	0	0
31	2	1438	38	2460	6.4	2	7.9	2	10.7	3	98	0	0	80	0	1	0	0	0	0	0	0	1	1	1	0	0	0	0	0	1	0	0	0	0	0	0
31	2	1360	38	2040	6.1	2	7.5	2	9.36	2	90	0	0	92	0	0	0	0	0	0	0	0	0	1	0	0	1	0	0	0	1	0	0	0	0	0	0
32	2	1440	38	2510	7	2	#NULL!	#NULL!	10.3	2	97	0	0	97	0	0	0	0	0	0	0	0	0	1	0	0	0	0	#NULL!	0	1	0	0	0	0	0	0
27	2	1095	38	2600	7	3	9	4	10.9	3	108	0	0	96	0	0	0	0	0	1	0	0	1	1	1	0	0	0	0	0	1	0	0	0	0	0	0
27	2	998	38	2140	7.9	6	10.19	6	12.7	6	106	0	0	84	0	1	0	0	0	1	0	0	0	1	0	1	1	0	0	0	1	0	0	0	0	0	0
33	2	1475	38	2400	#NULL!	#NULL!	8	2	10.8	3	98	0	0	93	0	0	1	0	0	0	0	0	0	0	0	0	0	#NULL!	0	0	1	0	0	0	0	0	0
32	2	1246	38	2150	6.4	2	8	2	10.3	3	114	0	0	100	0	0	1	0	0	0	0	0	0	1	0	0	1	0	0	0	1	0	0	0	0	0	0
30	2	1270	38	2520	7.5	5	7.5	5	12.3	5	106	0	0	96	0	0	0	0	0	1	0	0	0	1	1	0	0	0	0	0	1	0	0	0	0	0	0
26	2	955	38	2510	7.3	4	#NULL!	#NULL!	10.19	3	72	0	1	80	0	1	0	0	0	1	0	0	0	1	0	1	0	0	#NULL!	0	1	0	0	0	0	0	0
27	2	1000	38	2664	7.9	5	8.699	4	10.7	3	90	0	0	88	0	0	0	0	0	0	0	0	0	1	0	0	0	0	0	0	1	0	0	0	0	0	0
27	2	905	38	2326	6.7	3	8.1	3	11.1	4	110	0	0	88	0	0	0	0	0	0	0	0	0	1	0	0	0	0	0	0	1	0	0	0	0	0	0
30	2	860	38	1866	7.1	4	8.6	3	10.5	2	90	0	0	103	0	0	1	0	0	1	0	0	0	1	0	0	1	0	0	0	1	0	0	0	0	0	0
33	2	1379	38	2348	8.199	6	#NULL!	#NULL!	12.1	5	99	0	0	88	0	0	1	1	0	0	0	0	0	1	0	0	0	0	#NULL!	0	1	0	0	0	0	0	0
27	2	935	38	2362	7	#NULL!	8.199	3	10.02	3	94	0	0	96	0	0	0	1	0	1	0	0	0	1	0	1	0	#NULL!	0	0	1	0	0	0	0	0	0
28	2	859	38	2230	7.1	4	8.6	4	10.7	5	84	0	1	85	0	0	1	0	0	0	0	0	0	1	0	0	1	0	0	0	1	0	0	0	0	0	0
31	2	1130	38	2130	5.7	1	8	3	9.9	3	90	0	0	81	0	1	1	0	0	0	0	0	0	0	0	0	1	1	0	0	1	0	0	0	0	0	0
26	2	696	38	2790	6.6	3	8.8	5	12	5	120	0	0	117	0	0	1	0	0	1	0	0	1	1	1	0	0	0	0	0	1	0	0	0	0	0	0
28	2	1120	38	2668	8.4	6	9.9	6	11.9	5	87	0	0	85	0	0	0	0	0	0	0	0	1	1	0	0	0	0	0	0	1	0	0	0	0	0	0
27	2	954	38	2400	7.3	5	9.9	4	12	5	107	0	0	81	0	1	0	0	0	1	0	0	0	1	1	0	0	0	0	0	1	0	0	0	0	0	0
32	2	1270	38	2095	6.2	2	7.8	3	11.5	4	94	0	0	96	0	0	1	0	0	0	0	0	0	0	0	0	1	0	0	0	1	0	0	0	0	0	0
30	2	1389	38	2150	6.5	3	8.699	4	10.5	3	107	0	0	88	0	0	0	1	0	1	0	0	1	1	1	0	1	0	0	0	1	0	0	0	0	0	0
33	2	1398	38	2120	6.2	2	7.7	3	9.8	2	106	0	0	100	0	0	1	0	0	1	0	0	0	0	0	0	1	0	0	0	1	0	0	0	0	0	0
33	2	1500	38	2252	7.2	5	8.1	3	10.5	4	96	0	0	88	0	0	1	0	0	0	0	0	0	1	0	0	0	0	0	0	1	0	0	0	0	0	0
30	2	1235	38	2504	7.9	5	10.1	6	14	7	90	0	0	88	0	0	0	1	0	0	0	0	0	1	0	0	0	0	0	0	1	0	0	0	0	0	0
26	2	700	38	2438	5.8	1	7	1	10	2	92	0	0	84	0	1	1	0	0	1	0	0	0	1	0	0	0	1	1	0	1	0	0	0	0	0	0
31	2	1022	38	2290	7	3	7.7	2	9.4	2	102	0	0	77	0	1	1	0	0	0	0	0	0	1	1	0	0	0	0	0	1	0	0	0	0	0	0
28	2	710	38	2346	6.7	3	7.78	2	9.5	2	96	0	0	77	0	1	1	0	0	0	0	0	0	0	0	0	0	0	0	0	1	0	0	0	0	0	0
32	2	1280	38	2504	7	5	8.5	3	11.8	5	108	0	0	96	0	0	1	0	0	0	0	0	0	1	0	0	0	0	0	0	1	0	0	0	0	0	0
34	2	1500	38	2060	6.4	2	9.199	5	12.2	5	88	0	0	95	0	0	1	0	0	0	0	0	0	1	0	0	1	0	0	0	1	0	0	0	0	0	0
28	2	1040	38	2302	9.4	8	11.3	6	14.5	6	78	0	1	84	0	1	0	0	0	0	0	0	0	1	1	1	0	0	0	0	6	0	0	1	0	0	1
28	2	1218	38	2920	8.4	6	9.4	5	13	5	84	0	1	73	0	1	0	0	1	1	0	0	0	1	1	1	0	0	0	0	6	0	0	1	0	0	1
31	2	1366	38	2366	8.1	5	9.3	4	11.5	3	74	0	1	80	0	1	0	#NULL!	0	0	0	0	0	0	0	0	0	0	0	0	6	0	0	1	0	0	1
28	2	1120	38	2334	8.6	5	9.699	5	12.4	5	84	0	1	80	0	1	0	0	0	0	0	0	0	1	1	0	0	0	0	0	6	0	0	1	0	0	1
32	2	1427	38	2288	7.6	5	9	4	13.5	6	96	0	0	92	0	0	0	#NULL!	0	0	0	0	0	1	0	0	0	0	0	0	1	1	0	0	0	0	1
32	2	1456	38	2068	6.9	3	8.5	3	11.7	4	64	1	1	84	0	1	0	0	0	0	0	0	0	1	0	0	1	0	0	0	1	0	0	0	1	0	1
31	2	1122	38	2080	6.6	3	8.8	4	11.3	4	62	1	1	104	0	0	1	0	0	0	0	0	0	0	0	1	1	0	0	0	1	0	0	0	1	0	1
27	2	1080	38	2695	8.9	8	9.8	6	12	5	58	1	1	72	0	1	0	0	0	1	0	0	1	1	0	1	0	0	0	0	1	0	0	0	1	0	1
30	2	1170	38	2890	6.5	3	12.7	5	12.7	5	74	0	1	65	1	1	0	0	0	1	0	0	0	0	0	0	0	0	0	0	1	0	0	0	0	1	1
29	2	1260	38	2095	6.1	2	8.01	3	10.7	3	78	0	1	69	1	1	0	0	0	0	0	0	0	1	0	0	1	0	0	0	1	0	0	0	0	1	1
28	2	1396	38	3016	8.199	4	10	5	13	5	82	0	1	61	1	1	0	0	0	0	0	0	1	0	0	0	0	0	0	0	1	0	0	0	0	1	1
32	2	1300	38	2040	6.8	4	8.6	4	10.5	3	88	0	0	69	1	1	1	0	0	1	0	0	0	1	1	1	1	0	0	0	1	0	0	0	0	1	1
30	2	1370	38	2122	7.6	5	7.8	2	9.5	2	78	0	1	69	1	1	0	0	0	0	0	0	0	1	0	0	1	0	0	0	1	0	0	0	0	1	1
30	2	1206	38	2210	6.2	3	7.5	2	10.5	3	98	0	0	57	1	1	0	0	0	0	0	0	0	1	1	0	1	0	0	0	1	0	0	0	0	1	1
30	2	1402	38	2250	7.5	5	8.8	4	11.5	5	98	0	0	57	1	1	0	0	0	1	0	0	0	1	1	1	0	0	0	0	1	0	0	0	0	1	1
32	2	1400	38	2470	7.1	2	#NULL!	#NULL!	11	3	113	0	0	69	1	1	0	1	0	0	0	0	0	1	0	0	0	0	#NULL!	0	1	0	0	0	0	1	1
27	2	1160	38	2770	7.4	5	9.699	6	11	4	95	0	0	69	1	1	0	0	0	0	0	0	1	1	0	0	0	0	0	0	1	0	0	0	0	1	1
27	2	980	38	2498	7.2	5	9.199	5	10.7	3	95	0	0	65	1	1	0	1	1	0	0	0	1	1	0	0	0	0	0	0	1	0	0	0	0	1	1
32	2	1380	38	2266	8.199	6	9.8	5	11.5	1	86	0	0	55	1	1	1	#NULL!	0	0	0	0	0	0	0	0	0	0	0	1	5	0	0	1	0	1	1
26	2	840	38	2650	8.199	5	9	3	12	3	78	0	1	69	1	1	0	#NULL!	0	1	0	0	1	1	1	1	0	0	0	0	6	0	0	1	0	1	1
30	2	1230	38	2410	7.5	3	9.199	4	12.2	4	102	0	0	65	1	1	0	0	0	1	0	0	0	1	0	0	0	0	0	0	6	0	0	1	0	1	1
26	2	891	38	2185	7.4	2	7.4	3	9.5	2	91	0	0	#NULL!	1	1	0	0	0	1	0	0	0	1	1	1	1	0	0	0	998	0	0	1	0	1	1
29	2	1140	38	2330	8.1	6	9.4	5	11	3	98	0	0	52	1	1	0	0	0	1	0	0	0	1	0	1	0	0	0	0	6	0	999	1	0	1	1
30	2	1038	38	2564	6.3	2	8.699	4	11	3	70	0	1	69	1	1	0	1	0	1	0	0	0	1	1	1	0	0	0	0	1	1	0	0	0	1	1
30	2	1238	38	2388	7.7	5	9	4	10	2	92	0	0	61	1	1	0	0	0	0	0	0	0	1	1	1	0	0	0	0	6	1	0	1	0	1	1
33	2	1456	38	2130	5.7	2	#NULL!	#NULL!	9.4	2	#NULL!	1	1	57	1	1	1	0	0	0	0	0	0	0	0	0	1	0	#NULL!	0	1	0	0	0	1	1	1
34	2	1488	38	2326	6.5	2	7.5	2	9.199	1	50	1	1	69	1	1	1	#NULL!	0	0	0	0	0	0	0	0	0	0	0	1	6	0	0	1	1	1	1
30	2	1150	38	2610	7.5	3	7.8	2	10.3	2	64	1	1	69	1	1	0	1	0	1	0	0	0	1	1	0	0	0	0	0	6	0	0	1	1	1	1
26	2	900	38.1429	2530	5.8	2	#NULL!	#NULL!	11.2	4	70	0	1	72	0	1	0	0	0	1	0	0	0	1	1	0	0	0	#NULL!	0	1	0	0	0	0	0	0
27	2	938	38.1429	2366	7.38	5	9.8	4	13.1	6	76	0	1	88	0	0	0	0	0	0	0	0	0	1	0	0	0	0	0	0	1	1	0	0	0	0	1
32	2	1166	38.1429	2172	6.9	3	8.699	2	11.7	4	106	0	0	96	0	0	1	1	0	0	0	0	0	1	0	0	1	0	0	0	1	0	0	0	0	0	0
35	2	1490	38.1429	2034	5.89	1	7.3	2	9.4	2	92	0	0	96	0	0	1	0	0	0	0	0	0	0	0	0	1	1	0	0	1	0	0	0	0	0	0
31	2	1192	38.1429	2306	6.6	3	7.2	1	10	3	88	0	0	100	0	0	1	0	0	0	0	0	0	0	0	0	0	0	1	0	1	1	0	0	0	0	1
28	2	686	38.2857	2322	5.7	1	8.199	3	#NULL!	#NULL!	74	0	1	92	0	0	1	0	0	1	0	0	0	1	0	1	0	1	0	#NULL!	1	0	0	0	0	0	0
33	2	1324	38.2857	2198	7.1	4	8.5	4	11.6	4	102	0	0	96	0	0	1	0	0	0	0	0	0	0	0	0	1	0	0	0	1	0	0	0	0	0	0
34	2	1400	38.4286	2208	6	2	#NULL!	#NULL!	12	5	88	0	0	100	0	0	1	0	0	0	0	0	0	0	0	0	1	0	#NULL!	0	1	0	0	0	0	0	0
32	2	1450	38.4286	2230	#NULL!	#NULL!	9.3	5	11.8	4	88	0	0	89	0	0	0	1	0	0	0	0	0	1	0	0	1	#NULL!	0	0	1	0	0	0	0	0	0
31	2	1464	38.4286	2334	7.6	5	9.699	6	12.5	6	90	0	0	80	0	1	0	0	0	1	0	0	0	1	0	1	0	0	0	0	1	0	0	0	0	0	0
33	2	1196	38.5	2306	6.2	2	7	1	9	1	88	0	0	84	0	1	1	0	0	0	0	0	0	0	0	0	1	0	1	1	1	0	0	0	0	0	0
25	2	1050	38.5714	3080	6.6	3	8.9	4	11.7	4	84	0	1	110	0	0	0	0	0	0	0	0	1	1	1	0	0	0	0	0	1	0	0	0	0	0	0
30	2	1200	38.5714	2715	7.4	5	7.7	2	9	1	99	0	0	57	1	1	0	0	0	0	0	0	0	1	0	0	0	0	0	1	1	0	0	0	0	1	1
31	2	1402	38.7	2390	6.5	3	8.8	4	11.3	4	100	0	0	92	0	0	0	0	0	1	0	0	0	1	1	1	1	0	0	0	1	1	0	0	0	0	1
31	2	1420	38.7	2222	6.5	3	8.6	3	13	6	110	0	0	88	0	0	0	0	0	0	0	0	0	1	0	0	1	0	0	0	1	1	0	0	0	0	1
32	2	1320	38.7143	2510	6.5	2	8.199	3	10.9	4	104	0	0	85	0	0	1	0	0	1	0	0	0	1	0	1	0	0	0	0	1	0	0	0	0	0	0
27	2	1220	38.7143	2310	6.6	3	9.4	5	12.8	6	84	0	1	73	0	1	0	1	0	1	0	0	0	1	0	1	1	0	0	0	1	0	0	0	0	0	0
31	2	1496	38.7143	2450	5.5	1	6.5	1	9.199	1	82	0	1	88	0	0	0	1	0	0	0	0	0	1	0	0	0	1	1	1	1	0	0	0	0	0	0
29	2	1236	38.7143	2015	5.9	1	7.4	1	10.8	3	94	0	0	92	0	0	0	0	0	0	0	1	0	1	0	0	1	1	1	0	1	0	0	0	0	0	0
32	2	1286	38.7143	2230	6.6	3	8.5	4	11.5	5	104	0	0	88	0	0	1	1	0	0	0	0	0	0	0	0	1	0	0	0	1	0	0	0	0	0	0
31	2	1340	38.7143	2056	7.9	4	9.3	5	13.5	6	108	0	0	61	1	1	0	0	0	0	0	0	0	0	0	0	1	0	0	0	1	0	0	0	0	1	1
32	2	1358	38.8571	2216	7.5	5	10.5	6	#NULL!	#NULL!	84	0	1	88	0	0	1	0	0	0	0	0	0	1	0	0	1	0	0	#NULL!	1	0	0	0	0	0	0
26	2	890	38.8571	2290	7.7	6	9.199	5	12	5	114	0	0	92	0	0	0	0	1	0	0	0	1	1	1	0	1	0	0	0	1	0	0	0	0	0	0
28	2	970	38.8571	2185	5.5	1	7.7	1	9.5	1	98	0	0	84	0	1	0	0	0	0	0	0	0	1	0	0	1	1	1	1	1	0	0	0	0	0	0
29	2	1200	38.8571	2290	9.48	8	10.7	6	11.2	4	78	0	1	65	1	1	0	1	0	1	0	0	0	1	0	1	1	0	0	0	1	0	0	0	0	1	1
28	2	758	39	#NULL!	5.2	1	7.1	1	10.8	4	92	0	0	96	0	0	1	1	0	0	0	0	0	1	0	0	#NULL!	1	1	0	1	0	0	0	0	0	0
33	2	1225	39	2785	6.8	4	8.3	3	10.5	3	90	0	0	96	0	0	1	0	0	0	0	0	0	0	0	0	0	0	0	0	1	0	0	0	0	0	0
29	2	1322	39	2746	6.4	3	8.4	4	10.3	3	92	0	0	84	0	1	0	0	0	0	0	0	0	1	0	0	0	0	0	0	1	0	0	0	0	0	0
26	2	760	39	2175	5.6	1	6.9	1	8.699	1	96	0	0	111	0	0	0	0	0	1	0	0	1	1	0	1	1	1	1	1	1	0	0	0	0	0	0
27	2	956	39	2655	6.8	3	9	4	12	4	103	0	0	104	0	0	0	1	0	0	0	0	0	1	0	0	0	0	0	0	1	0	0	0	0	0	0
32	2	1020	39	2300	7.2	4	8	2	11.5	#NULL!	94	0	0	103	0	0	1	1	0	0	0	0	0	1	0	0	1	0	0	#NULL!	1	0	0	0	0	0	0
29	2	1392	39	2565	6.9	3	8.8	4	11	4	96	0	0	107	0	0	0	0	0	1	0	0	0	1	0	0	0	0	0	0	1	0	0	0	0	0	0
31	2	1370	39	2650	6.5	3	8.5	3	10.5	3	104	0	0	110	0	0	0	0	0	0	0	0	0	1	0	0	0	0	0	0	1	0	0	0	0	0	0
29	2	1496	39	2935	5.8	1	6.8	1	9.1	1	91	0	0	88	0	0	0	0	0	0	0	0	0	1	0	0	0	1	1	1	1	0	0	0	0	0	0
30	2	1112	39	2562	7.9	5	11	7	11.8	4	102	0	0	84	0	1	0	0	0	1	0	0	0	1	0	1	0	0	0	0	1	0	0	0	0	0	0
28	2	830	39	2234	6.2	2	8.3	3	10.9	3	94	0	0	84	0	1	1	0	0	0	0	0	0	1	1	0	1	0	0	0	1	0	0	0	0	0	0
27	2	1050	39	2110	6.7	3	7.6	2	10.3	3	80	0	1	84	0	1	0	0	0	0	0	0	1	1	0	0	1	0	0	0	1	0	0	0	0	0	0
25	2	720	39	2124	6.8	3	8.1	3	10.9	3	78	0	1	80	0	1	0	0	0	1	0	0	0	1	1	1	1	0	0	0	1	0	0	0	0	0	0
33	2	1268	39	2020	6.9	#NULL!	9.199	4	12	4	70	0	1	92	0	0	1	0	0	0	0	0	0	1	0	0	1	#NULL!	0	0	1	0	0	0	0	0	0
27	2	1008	39	2340	6.6	3	8.3	3	11.1	4	84	0	1	96	0	0	0	0	0	0	0	0	0	1	0	0	1	0	0	0	1	0	0	0	0	0	0
27	2	924	39	2222	6.3	2	8.6	4	10.7	3	96	0	0	77	0	1	0	0	0	1	0	0	0	0	1	1	1	0	0	0	1	0	0	0	0	0	0
28	2	1050	39	2335	5.7	1	6.6	1	10.7	3	97	0	0	85	0	0	0	1	0	1	0	0	0	1	0	0	1	1	1	0	1	0	0	0	0	0	0
33	2	1330	39	2300	6	1	7.5	1	10	2	94	0	0	110	0	0	1	0	0	0	0	0	0	0	0	0	1	1	1	0	1	0	0	0	0	0	0
26	2	820	39	2260	7.1	4	9.4	5	11	4	92	0	0	100	0	0	0	1	0	1	0	0	0	1	1	0	1	0	0	0	1	0	0	0	0	0	0
32	2	1300	39	2100	7.1	4	9.3	5	11.7	4	102	0	0	88	0	0	1	1	0	0	0	0	0	0	0	0	1	0	0	0	1	0	0	0	0	0	0
33	2	1400	39	2080	7.4	5	9.5	4	10.7	3	93	0	0	85	0	0	1	0	0	0	0	0	0	0	0	0	1	0	0	0	1	0	0	0	0	0	0
31	2	1100	39	2200	5.9	1	8.199	3	10	2	82	0	1	97	0	0	1	1	0	0	0	0	0	0	0	0	1	1	0	0	1	0	0	0	0	0	0
28	2	1120	39	2308	8	4	11.1	7	16.6	8	112	0	0	84	0	1	0	0	0	1	0	0	0	1	1	1	1	0	0	0	1	0	0	0	0	0	0
31	2	1450	39	2786	7	4	8.199	2	11	4	78	0	1	80	0	1	0	0	0	1	0	0	0	1	0	0	0	0	0	0	1	0	0	0	0	0	0
29	2	1072	39	2184	5.2	1	6.5	1	8.8	#NULL!	72	0	1	88	0	0	0	1	0	0	0	0	0	1	0	0	1	1	1	#NULL!	1	0	0	0	0	0	0
32	2	1388	39	2235	5.5	1	7.3	2	10.19	2	88	0	0	92	0	0	0	0	0	0	0	0	0	1	0	0	1	1	0	0	1	0	0	0	0	0	0
31	2	1500	39	2440	6	2	8.5	2	11	3	86	0	0	80	0	1	0	0	0	1	0	0	0	1	1	1	0	0	0	0	1	0	0	0	0	0	0
29	2	985	39	2630	8	5	9.5	5	13.5	6	84	0	1	76	0	1	1	1	0	0	0	0	0	1	0	0	0	0	0	0	1	0	0	0	0	0	0
28	2	614	39	2190	#NULL!	#NULL!	7.4	1	9.1	2	88	0	0	96	0	0	1	0	0	0	0	0	0	1	0	0	1	#NULL!	1	0	1	0	0	0	0	0	0
32	2	1152	39	2216	7.05	4	9.4	5	15.1	8	86	0	0	96	0	0	1	1	0	1	0	1	0	1	0	0	1	0	0	0	1	0	0	0	0	0	0
28	2	1030	39	2882	8	5	#NULL!	#NULL!	11	4	98	0	0	80	0	1	0	0	0	1	0	0	0	1	1	1	0	0	#NULL!	0	1	0	0	0	0	0	0
29	2	1120	39	2818	7.3	4	8.699	4	10.5	3	80	0	1	80	0	1	0	0	0	0	0	0	0	1	0	0	0	0	0	0	1	0	0	0	0	0	0
33	2	1200	39	2240	6.4	2	7.8	2	9.699	2	100	0	0	92	0	0	1	0	0	1	0	0	0	1	0	1	1	0	0	0	1	0	0	0	0	0	0
28	2	870	39	2020	5.6	1	7.2	1	9.5	2	82	0	1	88	0	0	1	0	0	0	0	0	0	1	1	0	1	1	1	0	1	0	0	0	0	0	0
25	2	766	39	2132	7.6	5	9.1	4	12.2	5	96	0	0	80	0	1	0	0	0	1	0	0	1	1	1	0	1	0	0	0	1	0	0	0	0	0	0
32	2	1464	39	2112	8.9	7	10.8	7	13.7	6	78	0	1	77	0	1	0	0	0	0	0	0	0	1	0	0	1	0	0	0	1	0	0	0	0	0	0
28	2	1140	39	3140	5.9	2	8.5	3	11.5	5	92	0	0	96	0	0	0	0	0	0	0	0	1	1	0	1	0	0	0	0	1	0	0	0	0	0	0
30	2	1235	39	3170	7.1	4	8.5	4	10.8	4	118	0	0	121	0	0	0	0	0	0	0	0	0	1	0	0	0	0	0	0	1	0	0	0	0	0	0
27	2	1105	39	2590	7.3	5	#NULL!	#NULL!	11.5	4	113	0	0	103	0	0	0	0	0	1	0	0	1	1	1	1	0	0	#NULL!	0	1	0	0	0	0	0	0
26	2	884	39	2356	6.5	4	8.3	3	11.4	5	105	0	0	100	0	0	0	0	0	0	0	1	0	1	0	0	1	0	0	0	1	0	0	0	0	0	0
33	2	1450	39	2380	7.3	4	9.86	5	13.7	6	96	0	0	71	0	1	1	0	0	0	0	0	0	0	0	0	1	0	0	0	1	0	0	0	0	0	0
27	2	940	39	2180	6.7	2	8.4	3	10.7	3	80	0	1	89	0	0	0	1	0	0	0	0	0	1	0	0	1	0	0	0	1	0	0	0	0	0	0
30	2	1450	39	2235	7	4	7.9	2	11.7	4	105	0	0	92	0	0	0	1	0	0	0	0	0	0	0	0	1	0	0	0	1	0	0	0	0	0	0
30	2	1360	39	2150	8.3	5	10	5	12.8	5	109	0	0	92	0	0	0	0	0	1	0	0	0	1	1	1	1	0	0	0	1	0	0	0	0	0	0
32	2	1458	39	2370	6.9	3	9.9	5	12.6	5	98	0	0	92	0	0	0	0	0	0	0	0	0	1	0	0	1	0	0	0	1	0	0	0	0	0	0
31	2	1215	39	2540	7.6	4	8.199	3	10	3	107	0	0	88	0	0	1	0	0	1	0	0	0	1	0	1	0	0	0	0	1	0	0	0	0	0	0
33	2	1190	39	2208	6.4	3	8.6	4	9.8	3	96	0	0	110	0	0	1	0	0	0	0	0	0	1	0	0	1	0	0	0	1	0	0	0	0	0	0
25	2	722	39	2772	10	8	11.6	7	13.5	6	74	0	1	88	0	0	0	0	0	0	0	0	0	1	1	1	0	0	0	0	1	0	0	0	0	0	0
26	2	860	39	2824	7.1	3	8.6	3	10.3	2	92	0	0	92	0	0	0	#NULL!	0	0	0	0	1	1	1	0	0	0	0	0	1	0	0	0	0	0	0
32	2	1396	39	2386	7	3	8.9	3	11.3	3	100	0	0	100	0	0	0	0	0	0	0	0	0	1	1	0	1	0	0	0	1	0	0	0	0	0	0
33	2	1160	39	2250	5.8	1	7.5	2	10.1	2	106	0	0	92	0	0	1	#NULL!	0	0	0	0	0	0	0	0	1	1	0	0	1	0	0	0	0	0	0
33	2	1330	39	2260	6.4	2	8	3	10.9	3	98	0	0	100	0	0	1	0	0	0	0	0	0	0	0	0	1	0	0	0	1	0	0	0	0	0	0
31	2	1400	39	3035	6.1	2	7.9	2	11	4	110	0	0	113	0	0	0	0	0	0	0	0	0	1	0	0	0	0	0	0	1	0	0	0	0	0	0
29	2	1290	39	2800	8.6	5	9.4	5	13	5	108	0	0	100	0	0	0	0	0	0	0	0	1	1	1	0	0	0	0	0	1	0	0	0	0	0	0
30	2	1060	39	2440	6.3	1	7.6	2	9.6	2	100	0	0	100	0	0	0	1	0	0	0	0	0	1	1	0	0	1	0	0	1	0	0	0	0	0	0
32	2	982	39	2188	#NULL!	#NULL!	7.2	2	9.3	2	98	0	0	92	0	0	1	0	0	0	0	0	0	0	0	0	1	#NULL!	0	0	1	0	0	0	0	0	0
32	2	1285	39	2815	8.3	6	11	6	15	6	91	0	0	80	0	1	1	0	0	0	0	0	0	1	0	0	0	0	0	0	1	0	0	0	0	0	0
32	2	1380	39	2395	6.5	1	8	1	9.5	1	95	0	0	100	0	0	1	0	0	0	0	0	0	1	0	0	1	1	1	1	1	0	0	0	0	0	0
27	2	890	39	2220	5.6	1	7.6	2	10	3	115	0	0	96	0	0	0	0	0	0	0	0	1	0	1	0	1	1	0	0	1	0	0	0	0	0	0
29	2	982	39	2334	6.7	3	7.8	2	10.1	2	98	0	0	88	0	0	1	0	0	1	0	0	0	1	0	1	1	0	0	0	1	0	0	0	0	0	0
31	2	1290	39	2070	5.9	1	7.5	2	9.9	2	112	0	0	88	0	0	0	0	0	0	0	0	0	1	0	0	1	1	0	0	1	0	0	0	0	0	0
34	2	1155	39	1938	5.7	1	8.199	3	11.7	5	84	0	1	92	0	0	1	0	0	0	0	0	0	1	0	0	1	1	0	0	1	0	0	0	0	0	0
36	2	1440	39	2055	6.2	3	7	1	8.699	2	114	0	0	107	0	0	1	0	0	0	0	0	0	0	0	0	1	0	1	0	1	0	0	0	0	0	0
31	2	1198	39	2340	6	2	8	3	12	5	94	0	0	92	0	0	1	0	0	0	0	0	0	1	0	0	1	0	0	0	1	0	0	0	0	0	0
30	2	1096	39	2324	6	2	7.9	2	10.19	3	102	0	0	84	0	1	0	0	0	0	0	0	0	1	0	1	1	0	0	0	1	0	0	0	0	0	0
26	2	730	39	2590	7	3	8	3	9.5	2	70	0	1	77	0	1	0	#NULL!	0	1	0	0	1	1	1	1	0	0	0	0	1	0	0	0	0	0	0
25	2	700	39	2620	7.3	5	9	5	11	3	104	0	0	77	0	1	0	1	0	1	0	0	0	1	1	1	0	0	0	0	1	0	0	0	0	0	0
30	2	1024	39	2410	5.7	1	7.3	2	10	2	98	0	0	88	0	0	1	0	0	1	0	0	0	0	0	1	1	1	0	0	1	0	0	0	0	0	0
30	2	1348	39	2558	9	6	11.3	6	14.5	6	102	0	0	96	0	0	0	0	0	0	0	0	0	1	0	0	0	0	0	0	1	0	0	0	0	0	0
29	2	1005	39	2310	6.3	3	8.199	3	11	4	114	0	0	96	0	0	1	0	0	1	0	0	0	1	1	1	1	0	0	0	1	0	0	0	0	0	0
32	2	1360	39	2640	8.699	5	#NULL!	#NULL!	13.5	6	72	0	1	92	0	0	1	0	0	0	0	0	0	1	0	0	0	0	#NULL!	0	1	0	0	0	0	0	0
34	2	1500	39	2132	5.8	1	7.6	3	9.5	2	98	0	0	77	0	1	1	0	0	0	0	0	0	0	0	0	1	1	0	0	1	0	0	0	0	0	0
28	2	814	39	2150	6.2	2	8.1	3	10.1	2	82	0	1	80	0	1	1	0	0	0	0	0	0	1	1	0	1	0	0	0	1	0	0	0	0	0	0
26	2	960	39	2080	6.5	3	8.4	4	11.1	4	90	0	0	96	0	0	0	0	0	1	0	1	1	1	1	0	1	0	0	0	1	0	0	0	0	0	0
28	2	970	39	2655	7.6	4	10.3	7	11	4	115	0	0	110	0	0	0	0	0	1	0	0	1	1	1	0	0	0	0	0	1	0	0	0	0	0	0
31	2	1290	39	2439	6.2	2	7.6	2	10	2	104	0	0	80	0	1	0	0	0	0	0	0	0	1	0	0	0	0	0	0	1	0	0	0	0	0	0
31	2	902	39	2084	6.2	2	7.5	1	10.8	3	98	0	0	92	0	0	1	0	0	0	0	0	0	1	0	0	1	0	1	0	1	0	0	0	0	0	0
28	2	660	39	1984	6.4	2	7.8	2	10.7	3	86	0	0	87	0	0	1	0	0	1	0	0	1	1	0	0	1	0	0	0	1	0	0	0	0	0	0
27	2	960	39	2582	6.4	#NULL!	7.7	2	10.5	3	104	0	0	88	0	0	0	1	0	0	0	0	0	1	1	0	0	#NULL!	0	0	1	0	0	0	0	0	0
29	2	905	39	2138	6.1	2	8.699	4	10.6	3	80	0	1	77	0	1	1	0	0	0	0	0	0	1	0	0	1	0	0	0	1	0	0	0	0	0	0
29	2	1180	39	2510	6.8	3	8.699	4	11.5	5	112	0	0	110	0	0	0	0	0	#NULL!	0	0	0	1	0	0	0	0	0	0	1	0	0	0	0	0	0
32	2	1342	39	2334	6.2	2	7.1	2	10	2	104	0	0	96	0	0	1	0	0	0	0	0	0	0	0	0	1	0	0	0	1	0	0	0	0	0	0
32	2	1459	39	2710	7	4	9.6	5	10.5	8	106	0	0	96	0	0	0	0	0	1	0	0	0	1	1	0	0	0	0	0	1	0	0	0	0	0	0
33	2	1424	39	2310	5.8	2	7.6	3	9.3	1	102	0	0	100	0	0	1	0	0	1	0	0	1	1	0	1	1	0	0	1	1	0	0	0	0	0	0
28	2	1146	39	2880	6.1	3	8.699	3	10.6	3	97	0	0	96	0	0	0	1	0	1	0	0	0	1	1	0	0	0	0	0	1	0	0	0	0	0	0
27	2	1240	39	2075	7.3	4	7.35	4	12.9	5	82	0	1	88	0	0	0	1	0	0	0	0	0	1	1	0	1	0	0	0	1	0	0	0	0	0	0
30	2	1280	39	2196	8.3	6	9.6	6	11.5	5	118	0	0	103	0	0	0	1	0	0	0	0	0	1	0	0	1	0	0	0	1	0	0	0	0	0	0
26	2	830	39	2528	7.4	5	8.5	4	12	5	106	0	0	92	0	0	0	0	0	0	0	0	1	1	0	0	0	0	0	0	1	0	0	0	0	0	0
26	2	795	39	2248	7.2	5	8.199	3	11.5	5	98	0	0	96	0	0	0	0	0	0	0	0	1	1	0	0	1	0	0	0	1	0	0	0	0	0	0
26	2	830	39	3080	7.4	3	7.8	2	9.8	2	110	0	0	76	0	1	0	1	0	0	0	0	0	1	0	0	0	0	0	0	1	0	0	0	0	0	0
29	2	1220	39	2616	6.6	3	8.5	3	10.5	3	96	0	0	88	0	0	0	0	0	0	0	0	0	0	0	0	0	0	0	0	1	0	0	0	0	0	0
30	2	1360	39	3040	8	5	10.5	5	12	4	84	0	1	103	0	0	0	0	0	0	0	0	0	1	0	0	0	0	0	0	1	0	0	0	0	0	0
23	2	630	39	2534	6.5	3	9	5	11.8	5	92	0	0	73	0	1	#NULL!	#NULL!	0	1	0	0	1	1	1	1	0	0	0	0	6	0	0	1	0	0	1
34	2	1362	39	2282	6	2	7.3	2	9	1	102	0	0	73	0	1	1	#NULL!	0	0	0	0	0	0	0	0	1	0	0	1	6	0	0	1	0	0	1
24	2	780	39	2290	6.5	3	8.3	3	10.5	3	82	0	1	77	0	1	0	1	0	1	0	0	1	1	0	1	1	0	0	0	6	0	0	1	0	0	1
28	2	1055	39	2345	7.7	5	8.8	4	10.5	4	90	0	0	117	0	0	0	0	0	1	0	0	0	1	0	0	1	0	0	0	998	0	0	1	0	0	1
29	2	1218	39	2948	7.4	3	9.4	4	11.5	3	96	0	0	88	0	0	0	0	0	0	0	0	1	1	0	0	0	0	0	0	998	0	0	1	0	0	1
26	2	1110	39	2200	6.5	3	8	2	9.5	2	108	0	0	103	0	0	0	0	0	0	0	1	1	1	1	1	1	0	0	0	1	1	0	0	0	0	1
27	2	760	39	2524	7.7	5	9.3	5	12.3	5	100	0	0	96	0	0	1	0	0	0	0	0	0	1	1	1	0	0	0	0	1	1	0	0	0	0	1
30	2	1066	39	2400	6.8	6	9.1	4	11	3	94	0	0	84	0	1	0	0	0	0	0	0	0	1	1	1	1	0	0	0	1	1	0	0	0	0	1
33	2	1420	39	2380	7.5	5	8.199	3	11.5	3	82	0	1	100	0	0	1	0	0	0	0	0	0	1	1	0	1	0	0	0	1	1	0	0	0	0	1
27	2	1392	39	2720	6.5	3	7.2	1	9.6	2	66	1	1	92	0	0	0	0	0	1	0	0	0	1	0	1	0	0	1	0	1	0	0	0	1	0	1
30	2	1490	39	2645	7.7	5	9.6	5	12.2	5	68	1	1	80	0	1	0	0	0	0	0	0	0	1	1	0	0	0	0	0	1	0	0	0	1	0	1
31	2	1340	39	2506	4	1	6.7	1	8.9	1	58	1	1	73	0	1	0	#NULL!	0	0	0	0	0	0	0	0	0	1	1	1	1	0	0	0	1	0	1
27	2	1145	39	2380	7.6	3	9.5	4	11.1	3	66	1	1	103	0	0	0	1	0	1	0	0	0	0	0	1	1	0	0	0	1	0	0	0	1	0	1
25	2	736	39	2582	7.6	5	8.699	3	10	#NULL!	68	1	1	80	0	1	0	0	0	0	0	0	1	1	1	1	0	0	0	#NULL!	6	0	999	1	1	0	1
30	2	1172	39	2255	6.9	3	8	3	10	3	84	0	1	68	1	1	0	0	0	0	0	0	0	1	0	0	1	0	0	0	1	0	0	0	0	1	1
27	2	1230	39	2495	8.6	5	9.5	5	12.5	#NULL!	100	0	0	69	1	1	0	1	1	1	0	0	1	1	1	1	0	0	0	#NULL!	1	0	0	0	0	1	1
29	2	1004	39	2186	6.7	3	8.3	3	9.8	3	82	0	1	69	1	1	1	0	0	1	0	0	0	1	1	1	1	0	0	0	1	0	0	0	0	1	1
28	2	1240	39	3120	8	5	10	5	12	#NULL!	94	0	0	69	1	1	0	0	0	0	0	0	0	1	1	0	0	0	0	#NULL!	1	0	0	0	0	1	1
29	2	770	39	2070	6.2	2	7.9	2	10.6	3	86	0	0	57	1	1	1	1	0	1	0	0	0	1	1	1	1	0	0	0	1	0	0	0	0	1	1
29	2	990	39	2210	7.4	5	9	4	11.1	4	102	0	0	61	1	1	1	1	0	1	0	0	0	1	0	1	1	0	0	0	1	0	0	0	0	1	1
28	2	1156	39	2278	8	6	#NULL!	#NULL!	10.6	3	82	0	1	65	1	1	0	0	0	0	0	0	0	1	1	0	1	0	#NULL!	0	1	0	0	0	0	1	1
28	2	798	39	2423	5.7	1	7	1	9.1	1	92	0	0	57	1	1	1	0	0	1	0	0	#NULL!	1	1	1	1	1	1	1	1	0	0	0	0	1	1
32	2	1390	39	2085	6.8	3	8.8	4	11.6	4	74	0	1	65	1	1	0	0	0	0	0	0	0	0	0	0	1	0	0	0	1	0	0	0	0	1	1
29	2	1180	39	2640	6.4	2	9	3	11.5	4	108	0	0	57	1	1	0	1	0	1	0	0	1	1	1	1	0	0	0	0	1	0	0	0	0	1	1
27	2	1010	39	2290	6	2	7.8	2	10.1	2	102	0	0	57	1	1	0	0	0	0	0	0	0	1	1	1	1	0	0	0	1	0	0	0	0	1	1
32	2	1400	39	2540	6.6	1	#NULL!	#NULL!	10.7	3	110	0	0	69	1	1	0	1	0	0	0	0	0	1	1	0	0	1	#NULL!	0	1	0	0	0	0	1	1
26	2	770	39	2165	5.9	1	7.4	1	9	1	99	0	0	69	1	1	0	1	0	1	0	0	#NULL!	1	1	0	1	1	1	1	6	0	0	1	0	1	1
27	2	1030	39	2540	7.7	5	9	3	15.5	8	80	0	1	#NULL!	1	1	0	0	0	0	0	0	0	1	1	0	0	0	0	0	6	0	0	1	0	1	1
29	2	1074	39	2500	6.8	3	8.1	2	9.6	2	82	0	1	69	1	1	0	0	0	1	0	0	0	1	1	1	0	0	0	0	6	1	0	1	0	1	1
31	2	1113	39	2490	7	4	8.9	4	12.3	5	52	1	1	65	1	1	1	0	0	0	0	0	1	1	0	0	0	0	0	0	1	0	0	0	1	1	1
30	2	1150	39	1890	#NULL!	#NULL!	#NULL!	#NULL!	9.3	2	#NULL!	1	1	56	1	1	0	0	0	0	0	0	0	0	0	0	1	#NULL!	#NULL!	0	1	0	0	0	1	1	1
24	2	720	39	#NULL!	7.3	4	8.199	3	10.6	3	50	1	1	50	1	1	0	0	0	0	0	0	1	1	1	1	#NULL!	0	0	0	6	0	0	1	1	1	1
26	2	662	39	2476	6.1	2	9	6	11	3	50	1	1	50	1	1	1	0	0	0	0	0	1	1	1	1	0	0	0	0	6	0	0	1	1	1	1
32	2	1270	39	2250	6	2	8.199	3	10.5	4	52	1	1	69	1	1	1	0	0	0	0	0	0	1	0	0	1	0	0	0	6	0	0	1	1	1	1
28	2	866	39	2260	5.2	1	7.6	2	9.5	2	50	1	1	61	1	1	1	0	0	0	0	0	#NULL!	1	0	1	1	1	0	0	6	1	0	1	1	1	1
27	2	952	39.1429	2414	6.2	2	7.2	1	9.1	1	114	0	0	100	0	0	0	0	0	1	0	0	1	1	1	1	1	0	1	1	1	0	0	0	0	0	0
27	2	804	39.1429	2216	6.6	5	8.8	4	11	4	108	0	0	103	0	0	1	0	0	1	0	0	0	1	1	1	1	0	0	0	1	0	0	0	0	0	0
28	2	1102	39.1429	2375	5.8	2	7.7	2	10.3	3	94	0	0	103	0	0	0	1	0	1	0	0	0	1	1	1	1	0	0	0	1	0	0	0	0	0	0
30	2	1340	39.1429	3220	9	8	11.6	7	12.8	5	94	0	0	84	0	1	0	1	0	0	0	0	0	1	0	0	0	0	0	0	1	0	0	0	0	0	0
35	2	1490	39.1429	2250	6.6	3	7.4	2	#NULL!	#NULL!	98	0	0	96	0	0	1	0	0	0	0	0	0	0	0	0	1	0	0	#NULL!	1	0	0	0	0	0	0
33	2	1152	39.1429	2146	5.6	1	7.3	1	8	1	78	0	1	80	0	1	1	0	0	0	0	0	0	0	0	0	1	1	1	1	1	1	0	0	0	0	1
24	2	660	39.2857	2294	7	4	8.699	4	11.7	5	86	0	0	114	0	0	0	0	1	1	0	0	1	0	0	1	1	0	0	0	1	0	0	0	0	0	0
31	2	1245	39.2857	3220	7.4	5	10	4	12.8	6	94	0	0	100	0	0	0	0	0	0	0	0	0	0	0	0	0	0	0	0	1	0	0	0	0	0	0
34	2	1382	39.2857	2062	5.6	1	7.9	3	10.23	2	92	0	0	88	0	0	1	0	0	0	0	0	0	0	0	0	1	1	0	0	1	0	0	0	0	0	0
34	2	1456	39.2857	2260	8.699	7	10.8	6	13.07	6	95	0	0	106	0	0	1	0	0	0	0	0	0	0	0	0	1	0	0	0	1	0	0	0	0	0	0
30	2	1112	39.4286	2240	7	4	9.8	5	12.6	6	94	0	0	100	0	0	0	1	0	1	0	0	0	1	0	1	1	0	0	0	1	0	0	0	0	0	0
27	2	680	39.4286	2268	6.6	4	8.3	3	10.5	3	#NULL!	1	1	#NULL!	1	1	1	0	0	1	0	0	0	1	1	1	1	0	0	0	1	0	0	0	1	1	1
24	2	750	39.7143	2715	6.5	5	8	2	11.5	4	94	0	0	100	0	0	0	0	0	1	0	0	0	1	1	1	0	0	0	0	1	0	0	0	0	0	0
28	2	1146	39.7143	2815	9.1	7	11.8	8	13.5	6	98	0	0	100	0	0	0	0	0	0	0	0	0	1	0	0	0	0	0	0	1	0	0	0	0	0	0
35	2	1430	39.8571	2230	7.1	4	7.9	2	11.7	5	90	0	0	77	0	1	1	0	0	0	0	0	0	0	0	0	1	0	0	0	1	0	0	0	0	0	0
29	2	1002	40	2670	7	4	9.199	4	11	4	106	0	0	96	0	0	1	0	0	1	0	0	0	1	1	0	0	0	0	0	1	0	0	0	0	0	0
28	2	1188	40	2380	7.1	4	8.9	3	10.1	2	119	0	0	103	0	0	0	1	0	1	0	0	0	1	1	0	1	0	0	0	1	0	0	0	0	0	0
33	2	1404	40	2568	7	4	9	4	11.5	3	90	0	0	96	0	0	1	0	0	0	0	0	0	1	0	0	1	0	0	0	1	0	0	0	0	0	0
35	2	1500	40	2365	7	3	8	2	10.5	#NULL!	110	0	0	72	0	1	1	0	0	0	0	0	0	0	0	0	1	0	0	#NULL!	1	0	0	0	0	0	0
30	2	1496	40	2740	8.3	6	11	7	13	5	90	0	0	107	0	0	0	0	0	0	0	0	0	1	1	0	0	0	0	0	1	0	0	0	0	0	0
28	2	1202	40	2352	7.7	5	9.1	4	11.9	4	98	0	0	84	0	1	0	0	0	0	0	0	0	1	1	0	1	0	0	0	1	0	0	0	0	0	0
27	2	838	40	2000	6	1	7.1	1	9.6	2	94	0	0	88	0	0	1	0	0	0	0	0	1	1	1	0	1	1	1	0	1	0	0	0	0	0	0
24	2	740	40	2262	6.8	3	8.4	3	11.4	4	110	0	0	110	0	0	0	0	0	1	0	0	1	1	1	1	1	0	0	0	1	0	0	0	0	0	0
26	2	835	40	2372	8.3	6	8.5	3	10.7	3	104	0	0	84	0	1	0	0	0	1	0	0	1	1	1	1	1	0	0	0	1	0	0	0	0	0	0
33	2	1120	40	2324	4.8	1	7.4	1	10.6	3	80	0	1	84	0	1	1	0	0	1	0	0	1	1	0	1	1	1	1	0	1	0	0	0	0	0	0
31	2	910	40	1845	4.8	1	7.1	1	10.4	3	104	0	0	100	0	0	1	0	0	0	0	0	1	1	1	0	1	1	1	0	1	0	0	0	0	0	0
24	2	790	40	2226	7	4	9	4	14.4	6	78	0	1	73	0	1	0	1	0	0	0	0	1	1	1	0	1	0	0	0	1	0	0	0	0	0	0
30	2	900	40	2075	6.3	2	9.199	5	11.2	4	88	0	0	89	0	0	1	1	0	0	0	0	0	1	0	0	1	0	0	0	1	0	0	0	0	0	0
27	2	1050	40	2090	7.4	5	9.3	5	11.2	4	86	0	0	85	0	0	0	1	0	1	0	0	0	1	1	1	1	0	0	0	1	0	0	0	0	0	0
32	2	1120	40	2215	6.2	3	7.2	1	10.1	3	97	0	0	86	0	0	1	0	0	0	0	0	0	0	0	0	1	0	1	0	1	0	0	0	0	0	0
35	2	1200	40	2215	6.5	3	7.8	1	9.4	1	117	0	0	114	0	0	1	0	0	0	0	0	0	0	0	0	1	0	1	1	1	0	0	0	0	0	0
32	2	1110	40	2365	6.9	2	8.4	3	11	3	100	0	0	96	0	0	1	0	0	0	0	0	0	1	1	0	1	0	0	0	1	0	0	0	0	0	0
34	2	1225	40	2030	6.3	2	10.5	6	9.3	1	92	0	0	96	0	0	1	0	0	0	0	0	0	1	0	0	1	0	0	1	1	0	0	0	0	0	0
34	2	1410	40	#NULL!	6.3	2	8	2	10	2	92	0	0	138	0	0	1	0	0	0	0	0	0	0	0	0	#NULL!	0	0	0	1	0	0	0	0	0	0
34	2	1420	40	2765	7.8	5	9.699	5	11.8	4	88	0	0	85	0	0	1	1	0	0	0	0	0	1	0	0	0	0	0	0	1	0	0	0	0	0	0
31	2	1040	40	2200	5.6	2	7.5	1	10	3	98	0	0	110	0	0	1	1	0	0	0	0	0	0	0	0	1	0	1	0	1	0	0	0	0	0	0
34	2	1495	40	2640	8.199	6	9	4	14	6	76	0	1	73	0	1	1	1	0	0	0	0	0	0	0	0	0	0	0	0	1	0	0	0	0	0	0
27	2	980	40	2695	6.7	#NULL!	#NULL!	#NULL!	11	3	96	0	0	72	0	1	0	0	0	1	0	0	1	1	1	0	0	#NULL!	#NULL!	0	1	0	0	0	0	0	0
30	2	1130	40	2560	7.5	5	10	5	15.3	7	88	0	0	96	0	0	0	0	0	0	0	0	0	0	0	0	1	0	0	0	1	0	0	0	0	0	0
31	2	1246	40	2275	7.3	4	8.9	4	11.2	4	90	0	0	100	0	0	0	0	0	1	0	0	0	1	0	1	1	0	0	0	1	0	0	0	0	0	0
32	2	1080	40	2317	5.5	1	6.9	1	9.4	1	84	0	1	84	0	1	1	0	0	0	0	0	0	1	0	0	1	1	1	1	1	0	0	0	0	0	0
30	2	1380	40	2140	7.4	5	8.8	4	11.3	5	128	0	0	121	0	0	0	0	0	0	0	0	0	1	0	0	1	0	0	0	1	0	0	0	0	0	0
29	2	845	40	2020	6.1	2	7.7	2	10.8	3	90	0	0	96	0	0	1	0	0	1	0	0	0	1	0	1	1	0	0	0	1	0	0	0	0	0	0
30	2	1490	40	3290	7.1	5	9.1	4	12.8	5	108	0	0	114	0	0	0	0	0	0	0	0	1	1	1	0	0	0	0	0	1	0	0	0	0	0	0
31	2	1350	40	2330	6.5	3	8.4	3	11.3	4	103	0	0	88	0	0	0	0	0	1	0	0	0	1	0	1	1	0	0	0	1	0	0	0	0	0	0
28	2	1328	40	2682	8	6	8.8	4	11.5	4	102	0	0	84	0	1	0	1	0	0	0	0	0	1	0	0	0	0	0	0	1	0	0	0	0	0	0
28	2	1150	40	2580	6.1	2	6.3	1	9	1	80	0	1	83	0	1	0	0	0	1	0	0	1	1	1	1	0	0	1	1	1	0	0	0	0	0	0
26	2	835	40	#NULL!	5.7	1	6.9	2	9.3	1	88	0	0	92	0	0	0	0	0	1	0	0	1	1	0	0	#NULL!	1	0	1	1	0	0	0	0	0	0
33	2	1230	40	2478	6.5	3	8.6	4	9.8	3	92	0	0	113	0	0	1	0	0	0	0	0	0	1	0	0	1	0	0	0	1	0	0	0	0	0	0
25	2	660	40	2444	7.2	4	7.5	2	10.4	3	90	0	0	77	0	1	0	0	0	1	0	0	1	1	1	1	1	0	0	0	1	0	0	0	0	0	0
25	2	680	40	2360	7	3	8.9	3	12.7	5	92	0	0	80	0	1	0	0	0	0	0	0	0	1	0	1	1	0	0	0	1	0	0	0	0	0	0
29	2	1475	40	2950	8.5	6	9.699	5	12	5	113	0	0	77	0	1	0	1	0	1	0	0	1	1	1	1	0	0	0	0	1	0	0	0	0	0	0
33	2	1250	40	2720	6.1	1	7.5	1	9.5	2	100	0	0	114	0	0	1	1	0	0	0	0	0	1	0	0	0	1	1	0	1	0	0	0	0	0	0
29	2	1310	40	2640	8.699	5	9.699	5	14.8	6	92	0	0	96	0	0	0	0	0	1	0	0	1	1	1	1	0	0	0	0	1	0	0	0	0	0	0
30	2	1480	40	3450	#NULL!	#NULL!	8.5	2	11.5	3	99	0	0	104	0	0	0	0	0	0	0	0	0	1	0	0	0	#NULL!	0	0	1	0	0	0	0	0	0
32	2	1365	40	2660	6.7	2	8.3	2	9.9	2	86	0	0	76	0	1	1	1	0	0	0	0	1	1	1	0	0	0	0	0	1	0	0	0	0	0	0
26	2	1030	40	3150	6.7	4	8.6	4	11.2	4	112	0	0	113	0	0	0	0	0	0	0	0	1	1	1	0	0	0	0	0	1	0	0	0	0	0	0
28	2	950	40	2480	6.3	2	8.199	3	11.4	5	94	0	0	100	0	0	0	0	0	#NULL!	0	0	0	1	1	0	1	0	0	0	1	0	0	0	0	0	0
25	2	690	40	3265	7.6	5	10.19	5	13	6	98	0	0	103	0	0	0	1	0	1	0	0	0	1	1	1	0	0	0	0	1	0	0	0	0	0	0
25	2	770	40	1926	5	#NULL!	6.6	1	9	1	104	0	0	77	0	1	0	0	0	1	0	0	1	1	0	1	1	#NULL!	1	1	1	0	0	0	0	0	0
28	2	1097	40	2220	5.9	2	7.9	2	10.4	3	94	0	0	96	0	0	0	1	0	1	0	0	0	1	1	1	1	0	0	0	1	0	0	0	0	0	0
28	2	931	40	2415	6.3	3	7.6	3	12	4	90	0	0	85	0	0	0	0	0	0	0	0	1	1	0	1	1	0	0	0	1	0	0	0	0	0	0
28	2	955	40	2130	6.2	3	7.5	3	9.9	3	72	0	1	80	0	1	0	0	0	1	0	0	0	1	1	1	1	0	0	0	1	0	0	0	0	0	0
32	2	1310	40	2362	7.6	5	9.4	5	12.1	4	84	0	1	77	0	1	1	1	0	0	0	1	0	1	0	0	1	0	0	0	1	0	0	0	0	0	0
26	2	826	40	2275	6.1	2	8.3	3	11.6	4	84	0	1	92	0	0	0	0	0	1	0	0	1	1	0	1	1	0	0	0	1	0	0	0	0	0	0
32	2	1450	40	2520	7	4	9.8	6	12	5	101	0	0	119	0	0	0	1	0	0	0	0	1	0	0	0	1	0	0	0	1	0	0	0	0	0	0
29	2	1000	40	2235	6.7	3	8.8	4	10.5	4	100	0	0	96	0	0	1	1	0	1	0	0	0	1	1	1	1	0	0	0	1	0	0	0	0	0	0
34	2	1074	40	2324	6	2	7.7	2	9.5	2	84	0	1	92	0	0	1	#NULL!	0	0	0	0	0	0	0	0	1	0	0	0	1	0	0	0	0	0	0
28	2	730	40	2456	7.3	3	7.8	2	9.5	2	84	0	1	80	0	1	1	#NULL!	0	1	0	0	1	1	1	1	1	0	0	0	1	0	0	0	0	0	0
36	2	1438	40	2324	6.2	2	7.2	2	9.5	2	92	0	0	84	0	1	1	#NULL!	0	0	0	0	0	0	0	0	1	0	0	0	1	0	0	0	0	0	0
24	2	668	40	2416	7	3	8	3	10.8	3	114	0	0	77	0	1	0	#NULL!	0	0	0	0	1	1	0	0	1	0	0	0	1	0	0	0	0	0	0
30	2	770	40	2266	6.7	3	8.9	5	10.5	3	104	0	0	92	0	0	1	0	0	0	0	0	0	1	0	1	1	0	0	0	1	0	0	0	0	0	0
32	2	1130	40	2202	7.2	3	9.6	5	12.2	5	94	0	0	77	0	1	1	0	0	0	0	0	0	0	0	0	1	0	0	0	1	0	0	0	0	0	0
27	2	670	40	2752	6.6	3	8.9	3	11.1	5	88	0	0	77	0	1	1	0	0	0	0	0	1	1	1	1	0	0	0	0	1	0	0	0	0	0	0
24	2	570	40	2530	5.5	1	6.8	1	9	1	82	0	1	80	0	1	0	1	0	1	0	0	1	1	1	1	1	1	1	1	1	0	0	0	0	0	0
29	2	850	40	2225	5.5	1	7.2	2	9.699	3	108	0	0	96	0	0	1	0	0	0	0	0	0	0	0	0	1	1	0	0	1	0	0	0	0	0	0
29	2	1230	40	3240	10	6	11.1	6	12.7	5	106	0	0	96	0	0	0	0	0	0	0	0	1	1	1	0	0	0	0	0	1	0	0	0	0	0	0
26	2	830	40	2500	5.7	1	7	1	10	2	86	0	0	76	0	1	0	1	0	0	0	0	1	1	1	0	1	1	1	0	1	0	0	0	0	0	0
28	2	1052	40	2671	6.4	2	#NULL!	#NULL!	10.6	3	82	0	1	96	0	0	0	0	0	0	0	0	0	1	0	0	0	0	#NULL!	0	1	0	0	0	0	0	0
30	2	880	40	2076	6	2	6.5	1	8.9	1	96	0	0	80	0	1	1	1	0	0	0	0	0	1	0	0	1	0	1	1	1	0	0	0	0	0	0
31	2	1036	40	2155	6.3	2	8.199	2	10.1	2	98	0	0	88	0	0	1	0	0	0	0	0	0	1	0	0	1	0	0	0	1	0	0	0	0	0	0
36	2	1445	40	2255	5.9	2	7.7	2	9	1	106	0	0	96	0	0	1	0	0	0	0	0	0	0	0	0	1	0	0	1	1	0	0	0	0	0	0
26	2	1015	40	2430	6.2	2	8.3	3	10	3	88	0	0	100	0	0	0	1	0	1	0	0	0	1	1	0	1	0	0	0	1	0	0	0	0	0	0
35	2	1490	40	2200	5.6	1	8.3	3	10.8	3	92	0	0	100	0	0	1	0	0	0	0	0	0	0	0	0	1	1	0	0	1	0	0	0	0	0	0
31	2	756	40	2032	5.4	1	7.7	2	10	2	92	0	0	88	0	0	1	0	0	1	0	0	0	1	0	1	1	1	0	0	1	0	0	0	0	0	0
31	2	890	40	2204	5.8	1	7.7	2	9.9	2	104	0	0	92	0	0	1	1	0	1	0	0	0	1	0	1	1	1	0	0	1	0	0	0	0	0	0
30	2	1350	40	2242	8	6	9.6	6	11.5	5	106	0	0	106	0	0	0	1	0	0	0	0	0	1	0	0	1	0	0	0	1	0	0	0	0	0	0
29	2	1132	40	3530	7.1	3	8.699	3	11.3	3	100	0	0	92	0	0	0	1	0	1	0	0	0	1	1	1	0	0	0	0	1	0	0	0	0	0	0
33	2	1290	40	2470	6.9	3	10	4	14	6	84	0	1	87	0	0	1	0	0	0	0	0	0	1	0	0	1	0	0	0	1	0	0	0	0	0	0
33	2	1354	40	2248	7.5	5	9	4	10.8	3	106	0	0	107	0	0	1	0	0	0	0	1	0	1	0	0	1	0	0	0	1	1	0	0	0	0	1
26	2	754	40	2624	6.2	2	7.6	2	9.199	1	96	0	0	88	0	0	0	0	0	1	0	0	1	1	1	1	0	0	0	1	1	1	0	0	0	0	1
31	2	1310	40	2750	6.2	2	7.8	2	10	2	60	1	1	84	0	1	0	0	0	1	0	0	0	1	0	1	0	0	0	0	1	0	0	0	1	0	1
23	2	666	40	2380	6.2	3	#NULL!	#NULL!	10.85	4	54	1	1	76	0	1	0	1	0	1	0	0	1	1	1	1	1	0	#NULL!	0	1	0	0	0	1	0	1
28	2	900	40	2318	6.8	4	8.199	4	12	5	#NULL!	1	1	80	0	1	0	0	0	0	0	0	0	1	0	0	1	0	0	0	1	0	0	0	1	0	1
31	2	1160	40	2510	5.8	1	7.6	1	10	2	92	0	0	54	1	1	1	0	0	0	0	0	0	1	1	0	1	1	1	0	1	0	0	0	0	1	1
35	2	1380	40	2660	6.9	2	8.4	3	12	4	99	0	0	69	1	1	1	0	0	0	0	0	0	1	0	0	0	0	0	0	1	0	0	0	0	1	1
26	2	750	40	2326	6.4	2	7.3	2	8.8	1	98	0	0	65	1	1	0	0	0	0	0	0	1	1	1	1	1	0	0	1	1	0	0	0	0	1	1
32	2	1215	40	2660	6.2	1	8.1	2	9.6	2	82	0	1	60	1	1	1	1	0	0	0	0	1	1	1	0	0	1	0	0	1	0	0	0	0	1	1
26	2	950	40	2321	7.6	5	9	4	10.5	3	70	0	1	65	1	1	0	1	0	0	0	0	1	1	1	0	1	0	0	0	1	0	0	0	0	1	1
35	2	1380	40	2230	6.3	1	7.8	1	9.8	2	94	0	0	65	1	1	1	0	0	0	0	0	0	1	0	0	1	1	1	0	1	0	0	0	0	1	1
28	2	940	40	2675	8	6	9.199	5	12.5	5	104	0	0	#NULL!	1	1	0	1	0	0	0	0	1	1	0	0	0	0	0	0	1	0	0	0	0	1	1
24	2	610	40	2682	#NULL!	#NULL!	8.6	3	16.39	7	86	0	0	61	1	1	0	1	0	0	0	0	1	1	0	0	0	#NULL!	0	0	6	0	0	1	0	1	1
25	2	770	40	3526	7.3	3	9.3	5	11.6	5	90	0	0	61	1	1	0	#NULL!	0	1	0	0	1	1	1	1	0	0	0	0	6	0	0	1	0	1	1
28	2	724	40	2484	6.3	2	6.8	1	8.3	1	100	0	0	61	1	1	1	0	0	0	0	0	0	1	1	0	1	0	1	1	6	0	0	1	0	1	1
33	2	1086	40	2314	5.099	1	6.1	1	7.7	1	#NULL!	1	1	61	1	1	1	1	0	0	0	0	0	0	0	0	1	1	1	1	1	0	0	0	1	1	1
33	2	1428	40	2218	7.6	6	9.4	5	12.4	5	66	1	1	63	1	1	1	0	0	0	0	0	0	0	0	0	1	0	0	0	1	0	0	0	1	1	1
31	2	933	40	2235	6.3	3	9	4	11.2	4	56	1	1	50	1	1	1	0	0	0	0	0	0	1	0	0	1	0	0	0	1	0	0	0	1	1	1
28	2	612	40	2252	5.6	1	6.9	1	8.199	1	#NULL!	1	1	61	1	1	1	0	0	0	0	0	1	0	0	1	1	1	1	1	6	0	0	1	1	1	1
26	2	822	40	2241	5.5	1	7.7	2	9.699	2	#NULL!	1	1	#NULL!	1	1	0	1	0	1	0	0	0	1	1	1	1	1	0	0	6	0	0	1	1	1	1
29	2	1272	40.1429	2800	6.3	2	8.199	3	10.5	3	84	0	1	84	0	1	0	0	0	1	0	0	0	1	0	1	0	0	0	0	1	0	0	0	0	0	0
30	2	1215	40.2	3200	6.4	3	7.5	2	10.8	4	110	0	0	110	0	0	0	0	0	0	0	0	1	1	0	0	0	0	0	0	1	0	0	0	0	0	0
31	2	1350	40.2857	2985	8.199	6	10.3	6	12	4	92	0	0	96	0	0	0	0	0	0	0	0	0	1	0	0	0	0	0	0	1	0	0	0	0	0	0
36	2	1348	40.2857	2242	7.3	4	9.199	5	11.5	5	106	0	0	117	0	0	1	0	0	0	0	0	0	0	0	0	1	0	0	0	1	0	0	0	0	0	0
36	2	1495	40.2857	2225	6.7	3	7.6	2	10	2	91	0	0	84	0	1	1	1	0	0	0	0	0	0	0	0	1	0	0	0	1	0	0	0	0	0	0
31	2	1080	40.2857	2738	7.1	4	9.1	5	11.2	4	86	0	0	96	0	0	1	1	0	0	0	0	0	0	0	0	0	0	0	0	1	0	0	0	0	0	0
34	2	1380	40.2857	2750	6.3	3	7.7	2	10.1	2	110	0	0	107	0	0	1	0	0	0	0	0	0	0	0	0	0	0	0	0	1	0	0	0	0	0	0
32	2	1056	40.4286	2140	6.1	2	7.5	3	10.19	3	106	0	0	103	0	0	1	0	0	0	0	0	0	0	0	0	1	0	0	0	1	0	0	0	0	0	0
27	2	1206	40.4286	2920	7.3	5	8.699	4	12.1	5	92	0	0	85	0	0	0	1	0	1	0	0	0	1	0	0	0	0	0	0	1	0	0	0	0	0	0
33	2	1110	40.5	2300	6.2	2	8.5	3	11.8	5	68	1	1	72	0	1	1	0	0	0	0	0	0	1	0	0	1	0	0	0	1	1	0	0	1	0	1
24	2	622	40.5714	2350	7.2	5	8.699	4	11.49	5	108	0	0	103	0	0	0	1	0	1	0	0	0	1	1	1	1	0	0	0	1	0	0	0	0	0	0
32	2	1350	40.5714	2395	6.36	3	8	2	10.9	3	92	0	0	103	0	0	1	0	0	1	0	0	0	1	1	0	1	0	0	0	1	0	0	0	0	0	0
27	2	782	40.7	2108	8.3	6	9.5	5	12	5	82	0	1	84	0	1	1	1	0	1	0	0	0	1	1	1	1	0	0	0	1	0	0	0	0	0	0
34	2	1440	40.7143	2990	6.9	4	7.7	2	9.3	1	98	0	0	100	0	0	1	1	0	0	0	0	0	0	0	0	0	0	0	1	6	0	0	1	0	0	1
29	2	1500	41	2580	7.1	3	10	5	14	#NULL!	98	0	0	100	0	0	0	0	0	0	0	0	0	1	1	0	1	0	0	#NULL!	1	0	0	0	0	0	0
26	2	860	41	3140	7.2	3	9	4	10.7	3	78	0	1	92	0	0	0	0	0	1	0	0	0	1	1	1	0	0	0	0	1	0	0	0	0	0	0
32	2	1138	41	2450	6.3	2	7.7	2	10.19	3	82	0	1	80	0	1	1	0	0	0	0	0	0	1	0	0	1	0	0	0	1	0	0	0	0	0	0
34	2	1086	41	2100	4.9	1	6.1	1	8	1	92	0	0	80	0	1	1	0	0	0	0	0	0	1	0	0	1	1	1	1	1	0	0	0	0	0	0
35	2	1294	41	2294	6.1	1	8.1	2	10	2	92	0	0	84	0	1	1	0	0	0	0	0	0	1	0	0	1	1	0	0	1	0	0	0	0	0	0
31	2	1000	41	2115	5.6	1	6.6	1	9.699	1	74	0	1	89	0	0	1	1	0	0	0	0	0	1	0	0	1	1	1	1	1	0	0	0	0	0	0
32	2	1250	41	2200	5.099	1	6.7	1	8.5	1	112	0	0	88	0	0	1	0	0	1	0	0	0	1	0	1	1	1	1	1	1	0	0	0	0	0	0
33	2	1390	41	2290	6.2	1	7.6	2	11.5	4	90	0	0	100	0	0	1	0	0	0	0	0	0	1	0	0	1	1	0	0	1	0	0	0	0	0	0
35	2	1290	41	2055	5.2	1	7.9	2	11	4	93	0	0	104	0	0	1	0	0	0	0	0	0	0	0	0	1	1	0	0	1	0	0	0	0	0	0
28	2	1130	41	2210	9.5	8	11.4	7	14	6	114	0	0	117	0	0	0	0	0	1	0	0	0	1	1	1	1	0	0	0	1	0	0	0	0	0	0
35	2	1460	41	2270	#NULL!	#NULL!	#NULL!	#NULL!	12	4	114	0	0	125	0	0	1	0	0	0	0	0	0	0	0	0	1	#NULL!	#NULL!	0	1	0	0	0	0	0	0
29	2	1078	41	2368	6.9	4	8.9	4	12.2	5	76	0	1	92	0	0	0	1	0	0	0	0	0	1	0	0	1	0	0	0	1	0	0	0	0	0	0
34	2	1482	41	2240	5.5	1	7.5	1	9.699	2	80	0	1	80	0	1	1	#NULL!	0	0	0	0	0	0	0	0	1	1	1	0	1	0	0	0	0	0	0
27	2	955	41	2425	6.2	3	8.199	3	11.7	4	70	0	1	88	0	0	0	0	0	1	0	0	0	1	1	0	1	0	0	0	1	0	0	0	0	0	0
28	2	925	41	3750	6.3	2	7.8	2	10.5	3	88	0	0	96	0	0	0	1	0	0	0	0	0	1	1	0	0	0	0	0	1	0	0	0	0	0	0
24	2	815	41	2500	6.5	2	8.1	3	11.6	4	100	0	0	88	0	0	0	1	0	0	0	0	1	1	1	0	1	0	0	0	1	0	0	0	0	0	0
26	2	812	41	2751	10.8	8	12.5	#NULL!	12	#NULL!	82	0	1	80	0	1	0	0	0	1	0	0	0	1	1	1	0	0	#NULL!	#NULL!	1	0	0	0	0	0	0
30	2	1395	41	2010	6.8	4	8.5	3	10.7	4	86	0	0	107	0	0	0	0	0	0	0	0	0	1	0	0	1	0	0	0	1	0	0	0	0	0	0
27	2	925	41	3254	7.6	5	10	5	11.6	4	104	0	0	84	0	1	0	0	0	1	0	0	0	1	1	1	0	0	0	0	1	0	0	0	0	0	0
27	2	950	41	3010	6.7	3	#NULL!	#NULL!	11.5	4	113	0	0	114	0	0	0	0	0	0	0	0	1	1	1	1	0	0	#NULL!	0	1	0	0	0	0	0	0
33	2	1400	41	2175	5.7	1	7.2	1	9.699	1	93	0	0	89	0	0	1	1	0	0	0	0	0	0	0	0	1	1	1	1	1	0	0	0	0	0	0
27	2	900	41	2260	5.8	1	7.5	2	10.19	3	111	0	0	92	0	0	0	0	0	1	0	0	0	1	1	1	1	1	0	0	1	0	0	0	0	0	0
27	2	780	41	2260	5.5	1	6.8	1	9.6	1	116	0	0	96	0	0	1	1	0	1	0	0	0	1	0	1	1	1	1	1	1	0	0	0	0	0	0
26	2	954	41	3200	9.5	7	10.6	6	#NULL!	#NULL!	106	0	0	72	0	1	0	0	0	0	0	0	0	1	0	0	0	0	0	#NULL!	1	0	0	0	0	0	0
26	2	956	41	2560	6.9	3	8.3	3	11.5	5	79	0	1	83	0	1	0	0	0	1	0	0	1	1	1	0	1	0	0	0	1	0	0	0	0	0	0
26	2	788	41	2370	6.5	2	8.9	4	14	6	96	0	0	110	0	0	0	0	0	0	0	0	0	1	0	0	1	0	0	0	1	0	0	0	0	0	0
27	2	960	41	2755	5.7	1	7.8	1	10.7	3	100	0	0	103	0	0	0	0	0	1	0	0	1	1	0	0	0	1	1	0	1	0	0	0	0	0	0
28	2	923	41	2685	6.6	3	7.8	3	10.4	3	84	0	1	84	0	1	0	0	0	1	0	1	1	1	1	0	1	0	0	0	1	0	0	0	0	0	0
26	2	720	41	2280	7	2	8.3	2	10	2	110	0	0	92	0	0	0	0	0	0	0	0	1	1	1	0	1	0	0	0	1	0	0	0	0	0	0
33	2	1260	41	2500	7.6	3	8.8	3	11	3	88	0	0	72	0	1	1	1	0	0	0	0	0	1	0	0	1	0	0	0	1	0	0	0	0	0	0
32	2	990	41	2195	6	2	7.2	2	10.19	3	118	0	0	88	0	0	1	0	0	#NULL!	0	0	1	1	0	0	1	0	0	0	1	0	0	0	0	0	0
36	2	1480	41	2110	7	4	9.199	4	13.2	5	82	0	1	88	0	0	1	0	0	0	0	0	0	0	0	0	1	0	0	0	1	0	0	0	0	0	0
35	2	1350	41	2130	6.6	3	8.8	2	10.4	3	91	0	0	81	0	1	1	0	0	0	0	0	0	0	0	0	1	0	0	0	1	0	0	0	0	0	0
33	2	1157	41	2350	6.3	2	7.7	2	#NULL!	#NULL!	94	0	0	100	0	0	1	0	0	0	0	0	0	1	0	0	1	0	0	#NULL!	1	0	0	0	0	0	0
31	2	1342	41	2261	8.5	5	10.5	5	13.3	5	82	0	1	84	0	1	0	1	0	0	0	0	0	1	0	0	1	0	0	0	1	0	0	0	0	0	0
28	2	774	41	2330	6.4	3	8.699	4	10.6	3	107	0	0	96	0	0	1	0	1	1	0	0	1	1	1	1	1	0	0	0	1	0	0	0	0	0	0
30	2	1102	41	2734	6.2	2	7.2	2	9.8	2	102	0	0	77	0	1	0	0	0	0	0	0	0	0	0	0	0	0	0	0	1	0	0	0	0	0	0
26	2	580	41	2218	7.7	5	9.35	5	11.3	4	104	0	0	96	0	0	1	1	0	0	0	0	0	1	1	0	1	0	0	0	1	0	0	0	0	0	0
26	2	526	41	2304	6.3	2	8.3	3	10.7	3	86	0	0	77	0	1	1	1	0	1	0	0	1	1	1	1	1	0	0	0	1	0	0	0	0	0	0
28	2	1188	41	2811	7.2	4	8.6	3	11.5	4	110	0	0	80	0	1	0	1	0	1	0	0	0	1	0	1	0	0	0	0	1	0	0	0	0	0	0
33	2	1495	41	2390	6.4	3	8.5	4	11.5	5	110	0	0	107	0	0	1	0	0	0	0	0	0	0	0	0	1	0	0	0	1	0	0	0	0	0	0
26	2	932	41	3995	8.3	7	#NULL!	#NULL!	13.2	6	92	0	0	99	0	0	0	0	0	0	0	0	1	1	1	0	0	0	#NULL!	0	1	0	0	0	0	0	0
26	2	770	41	2604	6.2	3	8.199	3	10	2	78	0	1	77	0	1	0	0	0	0	0	0	0	1	1	1	1	0	0	0	6	0	0	1	0	0	1
34	2	1176	41	2282	5.099	1	6.1	1	7.5	1	78	0	1	73	0	1	1	0	0	1	0	0	0	0	0	1	1	1	1	1	6	0	0	1	0	0	1
35	2	1175	41	2367	5.3	1	6.55	1	8.6	1	60	1	1	84	0	1	1	0	0	0	0	0	0	0	0	0	1	1	1	1	1	0	0	0	1	0	1
26	2	980	41	2395	9.3	8	10.8	7	13.3	6	95	0	0	69	1	1	0	1	0	1	0	0	1	1	0	1	1	0	0	0	1	0	0	0	0	1	1
32	2	792	41	2256	5.4	2	6.8	1	9.199	1	84	0	1	65	1	1	1	0	0	1	0	0	0	1	0	0	1	0	1	1	6	0	0	1	0	1	1
30	2	824	41	2618	5.8	1	7.6	1	12	4	#NULL!	1	1	53	1	1	1	0	0	0	0	0	0	1	1	0	1	1	1	0	6	0	0	1	1	1	1
23	2	560	41	2806	7.3	4	8.8	4	11	3	57	1	1	63	1	1	#NULL!	0	0	1	0	0	0	1	1	0	0	0	0	0	6	0	0	1	1	1	1
29	2	1032	41	2555	4.8	1	5.9	1	7.4	1	#NULL!	1	1	58	1	1	0	0	0	1	0	1	1	1	0	1	1	1	1	1	6	0	0	1	1	1	1
28	2	650	41	2276	4.4	1	5.099	1	7.1	1	64	1	1	57	1	1	1	0	0	1	0	0	1	1	1	1	1	1	1	1	6	0	0	1	1	1	1
32	2	1475	41	2940	7.7	3	#NULL!	#NULL!	13	5	58	1	1	61	1	1	0	0	0	0	0	0	0	1	0	0	0	0	#NULL!	0	6	0	0	1	1	1	1
30	2	1232	41.1429	2495	6.3	2	7.6	2	9.199	2	88	0	0	77	0	1	0	0	0	1	0	0	0	1	1	1	1	0	0	0	1	0	0	0	0	0	0
26	2	790	41.2857	3250	#NULL!	#NULL!	6.6	1	9.6	2	86	0	0	88	0	0	0	0	0	0	0	0	1	1	1	0	0	#NULL!	1	0	1	0	0	0	0	0	0
35	2	1340	41.2857	2220	7	4	9.1	5	13	6	93	0	0	80	0	1	1	0	0	0	0	0	0	0	0	0	1	0	0	0	1	0	0	0	0	0	0
32	2	854	41.4286	2232	5	1	5.93	1	7.6	1	86	0	0	100	0	0	1	1	0	0	0	0	0	1	0	0	1	1	1	1	1	0	0	0	0	0	0
27	2	866	41.5714	2406	7	4	10	5	13.4	6	92	0	0	110	0	0	0	0	0	1	0	0	0	1	0	1	1	0	0	0	1	0	0	0	0	0	0
26	2	640	41.5714	2440	7.3	5	8.4	4	10.7	3	108	0	0	114	0	0	1	0	0	0	0	0	1	1	0	0	1	0	0	0	1	0	0	0	0	0	0
31	2	1138	41.5714	2920	6.6	3	9.699	5	12.4	5	80	0	1	81	0	1	1	0	0	1	0	0	0	1	0	0	0	0	0	0	6	0	0	1	0	0	1
27	2	974	42	2505	5.8	2	7.4	1	11.41	4	98	0	0	84	0	1	0	1	0	1	0	0	0	1	1	1	1	0	1	0	1	0	0	0	0	0	0
31	2	1200	42	2180	5.5	1	7	1	9.5	1	122	0	0	113	0	0	1	1	0	0	0	0	0	0	0	0	1	1	1	1	1	0	0	0	0	0	0
31	2	940	42	2080	6	2	7.3	1	10.7	3	78	0	1	84	0	1	1	0	0	1	0	0	0	1	0	0	1	0	1	0	1	0	0	0	0	0	0
31	2	1000	42	2130	6.4	2	9.5	5	11.5	4	95	0	0	81	0	1	1	1	0	0	0	0	0	1	0	0	1	0	0	0	1	0	0	0	0	0	0
35	2	1410	42	2210	6.1	1	7.4	1	9	1	82	0	1	96	0	0	1	0	0	0	0	0	0	1	0	0	1	1	1	1	1	0	0	0	0	0	0
31	2	1086	42	1869	#NULL!	#NULL!	6.8	1	9.6	1	102	0	0	110	0	0	1	1	0	1	0	0	0	1	0	1	1	#NULL!	1	1	1	0	0	0	0	0	0
26	2	856	42	3674	#NULL!	#NULL!	9.5	5	11.8	5	90	0	0	100	0	0	0	0	0	1	0	0	1	1	1	1	0	#NULL!	0	0	1	0	0	0	0	0	0
32	2	1358	42	2436	6.6	3	8.3	3	10.3	3	84	0	1	100	0	0	1	0	0	0	0	0	0	1	0	0	1	0	0	0	1	0	0	0	0	0	0
33	2	1450	42	2875	8	6	10	5	12.5	5	82	0	1	84	0	1	1	0	0	1	0	0	0	0	0	1	1	0	0	0	1	0	0	0	0	0	0
30	2	1060	42	2735	6	2	7.5	2	10.7	2	86	0	0	80	0	1	0	0	0	0	0	0	0	1	0	0	1	0	0	0	1	0	0	0	0	0	0
26	2	720	42	2760	7.5	4	12.1	8	13.4	6	110	0	0	88	0	0	0	0	1	1	0	0	1	0	0	1	1	0	0	0	1	0	0	0	0	0	0
32	2	985	42	2060	5.6	1	7.2	2	10	3	118	0	0	88	0	0	1	0	0	0	0	0	1	1	0	0	1	1	0	0	1	0	0	0	0	0	0
27	2	900	42	3172	7.9	5	9.9	5	13.6	6	72	0	1	80	0	1	0	0	0	1	0	0	1	1	1	1	0	0	0	0	1	0	0	0	0	0	0
24	2	637	42	2590	8.1	6	9.8	5	12.5	5	94	0	0	103	0	0	0	1	0	0	0	0	0	1	0	0	1	0	0	0	1	0	0	0	0	0	0
27	2	1002	42	3530	6.6	3	9.3	5	11	4	79	0	1	80	0	1	0	0	0	0	0	0	0	1	0	0	0	0	0	0	1	0	0	0	0	0	0
28	2	940	42	2260	7.3	5	9.6	5	13.4	7	108	0	0	107	0	0	0	1	0	0	0	0	0	1	0	0	1	0	0	0	1	0	0	0	0	0	0
34	2	1040	42	2200	5.6	1	#NULL!	#NULL!	9.3	1	102	0	0	103	0	0	1	0	0	0	0	0	0	1	0	0	1	1	#NULL!	1	1	0	0	0	0	0	0
35	2	1380	42	2527	5.8	1	7.5	1	9.4	1	108	0	0	84	0	1	1	0	0	0	0	0	0	1	0	0	1	1	1	1	1	0	0	0	0	0	0
23	2	565	42	3084	#NULL!	#NULL!	8.3	3	10.1	2	72	0	1	107	0	0	#NULL!	0	0	1	0	0	1	1	1	0	0	#NULL!	0	0	1	0	0	0	0	0	0
30	2	1005	42	2270	7.2	3	#NULL!	#NULL!	10.6	3	110	0	0	88	0	0	1	0	0	1	0	0	1	1	0	1	1	0	#NULL!	0	1	0	0	0	0	0	0
25	2	860	42	3860	6.2	2	7.2	1	10.3	3	90	0	0	84	0	1	0	1	0	0	0	0	1	1	1	0	0	0	1	0	1	0	0	0	0	0	0
26	2	766	42	2315	6	2	8.3	3	11.5	4	110	0	0	88	0	0	0	1	0	1	0	0	0	1	1	1	1	0	0	0	6	0	0	1	0	0	1
28	2	998	42	2684	7.3	3	7.7	2	9.8	2	70	0	1	77	0	1	0	0	0	1	0	0	0	1	1	1	1	0	0	0	6	0	0	1	0	0	1
25	2	760	42	2400	6.6	3	7.6	2	9.4	2	76	0	1	92	0	0	0	0	0	1	0	0	#NULL!	1	1	1	1	0	0	0	1	1	0	0	0	0	1
36	2	1370	42	2060	5.12	1	6.9	1	9.9	2	64	1	1	76	0	1	1	0	0	1	0	0	0	0	0	0	1	1	1	0	1	0	0	0	1	0	1
36	2	1204	42	2338	6.7	2	8.1	2	11	3	50	1	1	88	0	0	1	0	0	1	0	0	0	0	0	0	1	0	0	0	6	0	0	1	1	0	1
25	2	735	42	2610	6.3	1	8	2	11	#NULL!	76	0	1	56	1	1	0	1	0	1	0	0	1	1	1	0	1	1	0	#NULL!	1	0	0	0	0	1	1
24	2	810	42	2670	8.8	6	10	5	12.7	6	110	0	0	61	1	1	0	1	0	0	0	0	1	1	0	0	1	0	0	0	1	0	0	0	0	1	1
24	2	507	42	2790	5.5	1	6.6	1	9.4	1	110	0	0	69	1	1	0	1	0	1	0	0	1	1	1	0	1	1	1	1	1	0	0	0	0	1	1
30	2	1482	42	2580	6.3	2	8.1	2	10	1	54	1	1	50	1	1	0	1	0	0	0	0	0	1	1	0	1	0	0	1	2	0	0	1	1	1	1
34	2	1174	42	2284	6.8	3	10	5	12	5	50	1	1	61	1	1	1	0	0	0	0	0	0	1	0	0	1	0	0	0	6	0	0	1	1	1	1
29	2	564	42	2308	5	1	6.1	1	7.8	1	50	1	1	61	1	1	1	0	0	0	0	0	0	0	0	0	1	1	1	1	6	0	0	1	1	1	1
30	2	1040	42.1	2630	6	2	7.5	2	9.4	3	120	0	0	121	0	0	0	0	0	0	0	0	1	1	0	0	1	0	0	0	1	0	0	0	0	0	0
28	2	506	42.1429	2502	5.3	1	7	1	8.8	1	104	0	0	88	0	0	1	0	0	0	0	0	0	1	0	0	1	1	1	1	1	0	0	0	0	0	0
35	2	940	42.1429	2172	5.5	1	5.5	1	#NULL!	#NULL!	80	0	1	92	0	0	1	1	0	0	0	0	0	1	0	0	1	1	1	#NULL!	1	0	0	0	0	0	0
31	2	1150	42.2857	2530	7.1	3	8	1	11	4	114	0	0	107	0	0	1	0	0	1	0	0	0	1	0	1	1	0	1	0	1	0	0	0	0	0	0
27	2	798	42.2857	2585	6.4	3	8.4	3	10.4	3	88	0	0	77	0	1	1	1	0	1	0	0	0	1	1	0	1	0	0	0	1	0	0	0	0	0	0
31	2	1160	42.7143	3035	7.2	5	9.1	4	12.9	5	84	0	1	88	0	0	1	0	0	1	0	0	0	1	1	1	1	0	0	0	1	0	0	0	0	0	0
30	2	1160	42.8571	3125	6	2	7.6	1	10.7	2	88	0	0	88	0	0	0	1	0	0	0	0	0	1	0	0	0	0	1	0	1	0	0	0	0	0	0
26	2	940	43	3600	6.9	3	8.6	3	11	#NULL!	116	0	0	80	0	1	0	0	1	1	0	0	1	1	1	1	0	0	0	#NULL!	1	0	0	0	0	0	0
34	2	1394	43	3030	7.6	4	9.5	5	12	4	86	0	0	88	0	0	1	0	0	0	0	0	0	1	0	0	1	0	0	0	1	0	0	0	0	0	0
24	2	605	43	3345	6.2	2	7.8	2	10.1	3	106	0	0	100	0	0	0	0	0	0	0	0	1	1	0	1	0	0	0	0	1	0	0	0	0	0	0
28	2	940	43	2240	6.4	2	7.3	1	10	2	74	0	1	77	0	1	0	1	0	1	0	0	0	1	0	1	1	0	1	0	1	0	0	0	0	0	0
33	2	944	43	2625	7.1	4	8.9	4	11.5	4	80	0	1	88	0	0	1	0	0	0	0	0	0	1	0	0	1	0	0	0	1	0	0	0	0	0	0
29	2	1088	43	2580	6.2	2	8.8	3	12.5	5	74	0	1	80	0	1	0	0	#NULL!	1	0	0	0	1	0	1	1	0	0	0	1	0	0	0	0	0	0
29	2	1045	43	3150	7.1	2	8.6	3	11.8	4	102	0	0	103	0	0	0	0	0	0	0	0	1	1	1	0	0	0	0	0	1	0	0	0	0	0	0
24	2	645	43	3120	7.1	2	9.1	4	12.4	4	99	0	0	73	0	1	0	0	0	0	0	0	1	1	1	0	0	0	0	0	1	0	0	0	0	0	0
24	2	756	43	3395	6.3	2	7.8	3	10.6	3	96	0	0	110	0	0	0	1	0	1	0	0	1	1	1	0	0	0	0	0	1	0	0	0	0	0	0
25	2	640	43	3920	6.6	2	7.7	2	9.3	1	74	0	1	77	0	1	0	1	0	0	0	0	1	1	1	0	0	0	0	1	1	0	0	0	0	0	0
30	2	935	43	2494	5	1	7	1	10.6	3	96	0	0	84	0	1	1	0	0	1	0	0	0	1	0	1	1	1	1	0	998	0	0	1	0	0	1
30	2	505	43	2070	5.5	1	7.3	2	9.3	3	66	1	1	80	0	1	1	0	0	0	0	0	0	1	0	0	1	1	0	0	1	0	0	0	1	0	1
30	2	740	43	2610	6.2	2	7.9	2	11.5	4	79	0	1	56	1	1	1	1	0	1	0	1	0	1	0	1	1	0	0	0	1	0	0	0	0	1	1
24	2	565	43	2670	7.7	3	9.699	5	13	5	94	0	0	61	1	1	0	1	0	0	0	0	1	1	1	0	1	0	0	0	1	0	0	0	0	1	1
35	2	1015	43	2395	5.7	2	6.7	1	9	1	62	1	1	63	1	1	1	0	0	0	0	0	0	1	0	0	1	0	1	1	6	0	0	1	1	1	1
30	2	1068	43.1	2335	6.5	3	8.4	3	11.3	5	120	0	0	107	0	0	0	1	0	0	0	0	0	1	0	0	1	0	0	0	1	0	0	0	0	0	0
30	2	1350	43.4286	3865	7.6	5	9	4	13.4	6	102	0	0	100	0	0	0	0	0	1	0	0	0	1	0	0	0	0	0	0	1	0	0	0	0	0	0
27	2	1000	43.5714	2490	5.4	1	8	2	10.5	3	72	0	1	#NULL!	1	1	0	1	1	1	0	1	#NULL!	1	1	1	1	1	0	0	6	0	0	1	0	1	1
31	2	1488	44	3340	6.5	3	7	1	10	2	80	0	1	88	0	0	0	0	0	1	0	0	0	0	0	1	0	0	1	0	1	0	0	0	0	0	0
25	2	690	44	4235	6.5	1	8.3	2	12.4	4	86	0	0	100	0	0	0	0	0	0	0	0	1	1	1	0	0	1	0	0	1	0	0	0	0	0	0
27	2	710	44	2260	4.599	1	6.5	1	8.9	2	82	0	1	85	0	0	1	1	0	1	0	0	0	1	1	0	1	1	1	0	1	0	0	0	0	0	0
29	2	1170	44	2540	#NULL!	#NULL!	#NULL!	#NULL!	8.9	1	114	0	0	107	0	0	0	0	0	1	0	0	0	1	1	1	1	#NULL!	#NULL!	1	1	0	0	0	0	0	0
26	2	905	44	3520	6.5	1	8.1	2	10.5	3	92	0	0	100	0	0	0	0	1	0	0	0	1	1	1	0	0	1	0	0	1	0	0	0	0	0	0
27	2	945	44	3864	9	7	10.9	7	11.1	4	108	0	0	96	0	0	0	1	0	1	0	0	0	1	0	1	0	0	0	0	1	0	0	0	0	0	0
29	2	1034	44	2432	5	1	6.2	1	8.9	1	70	0	1	80	0	1	0	1	0	0	0	1	0	1	0	0	1	1	1	1	1	0	0	0	0	0	0
30	2	1400	44	2580	8.4	5	10.9	6	14.4	8	72	0	1	110	0	0	0	1	0	0	0	0	0	0	0	0	1	0	0	0	1	0	0	0	0	0	0
35	2	1475	44	3580	6.5	3	8.199	3	11.5	4	70	0	1	80	0	1	1	0	0	0	0	0	0	0	0	0	0	0	0	0	1	0	0	0	0	0	0
25	2	900	44	3285	6.1	2	7.2	2	9.4	2	72	0	1	76	0	1	0	0	0	0	0	0	1	1	1	0	0	0	0	0	6	0	0	1	0	0	1
25	2	760	44	2250	5.7	2	5.93	1	10	3	70	0	1	76	0	1	0	1	0	#NULL!	0	0	#NULL!	1	0	1	1	0	1	0	1	1	0	0	0	0	1
26	2	900	44	3105	5.8	1	7.9	2	10	#NULL!	84	0	1	65	1	1	0	0	0	0	0	0	1	1	1	0	1	1	0	#NULL!	1	0	0	0	0	1	1
23	2	590	44	2905	#NULL!	#NULL!	7.5	1	9.6	1	78	0	1	57	1	1	#NULL!	1	0	0	0	0	1	1	1	0	1	#NULL!	1	1	1	0	0	0	0	1	1
23	2	670	44	4852	7.3	5	#NULL!	#NULL!	12.8	5	80	0	1	50	1	1	0	1	0	1	0	0	1	1	1	1	0	0	#NULL!	0	1	0	0	0	0	1	1
28	2	846	44	3350	6.8	3	8.199	3	10.5	3	50	1	1	50	1	1	1	0	0	1	0	0	0	1	0	0	0	0	0	0	1	0	0	0	1	1	1
28	2	786	44	2925	6	2	7.9	2	10	2	#NULL!	1	1	50	1	1	1	0	0	0	0	0	0	1	0	0	1	0	0	0	1	0	0	0	1	1	1
33	2	760	44	2284	5.3	1	7	1	9.8	2	68	1	1	61	1	1	1	1	0	0	0	0	0	0	0	0	1	1	1	0	1	0	0	0	1	1	1
24	2	578	44	2610	5.5	1	7	1	10	2	66	1	1	#NULL!	1	1	0	1	0	0	0	0	1	1	1	0	1	1	1	0	5	0	0	1	1	1	1
31	2	845	44	2254	4	1	3.9	1	10.19	3	#NULL!	1	1	#NULL!	1	1	1	1	1	1	0	0	0	1	0	1	1	1	1	0	6	0	0	1	1	1	1
31	2	839	44	2030	5	1	8.8	3	8.1	2	#NULL!	1	1	#NULL!	1	1	1	0	0	1	0	0	1	1	0	1	1	1	0	0	7	0	0	1	1	1	1
24	2	680	44.1429	3675	7	4	8.4	3	10.5	3	#NULL!	1	1	73	0	1	0	0	0	1	0	0	0	1	1	1	0	0	0	0	5	0	0	1	1	0	1
32	2	1260	44.4286	2915	6.1	2	7.1	1	9.5	1	82	0	1	92	0	0	1	0	0	0	0	0	0	1	0	0	1	0	1	1	1	0	0	0	0	0	0
24	2	748	44.4286	3080	4.9	1	6.8	1	8.699	1	#NULL!	1	1	65	1	1	0	1	0	1	0	0	0	1	0	0	1	1	1	1	1	0	0	0	1	1	1
25	2	780	44.8571	2965	5.7	1	7.4	1	10.5	3	72	0	1	73	0	1	0	0	0	1	0	0	1	1	1	1	1	1	1	0	1	0	0	0	0	0	0
28	2	1435	45	4130	8.699	6	10	5	13	#NULL!	98	0	0	96	0	0	0	0	0	0	0	0	1	1	1	0	0	0	0	#NULL!	1	0	0	0	0	0	0
36	2	1110	45	2165	5.5	1	8	2	9.8	2	86	0	0	97	0	0	1	0	0	0	0	0	0	0	0	0	1	1	0	0	1	0	0	0	0	0	0
26	2	845	45	2845	7	4	8.6	3	11.6	4	86	0	0	88	0	0	0	0	0	1	0	0	0	1	1	1	1	0	0	0	1	0	0	0	0	0	0
26	2	752	45	2266	5.8	1	7.5	2	9.5	2	80	0	1	80	0	1	0	0	0	1	0	0	1	1	1	1	1	1	0	0	1	0	0	0	0	0	0
28	2	1220	45	4900	6.4	1	8	2	10	2	100	0	0	80	0	1	0	1	1	0	0	0	1	1	1	0	0	1	0	0	1	0	0	0	0	0	0
28	2	1140	45	3900	7.3	3	8.8	3	11.4	3	76	0	1	73	0	1	0	0	0	1	0	0	1	1	1	0	0	0	0	0	1	0	0	0	0	0	0
24	2	620	45	3825	9.5	7	12.2	8	14.7	8	88	0	0	121	0	0	0	0	0	1	0	0	1	1	1	0	0	0	0	0	1	0	0	0	0	0	0
25	2	890	45	3430	8.5	4	9	4	12.3	5	94	0	0	61	1	1	0	1	0	1	0	0	1	1	1	1	0	0	0	0	1	0	0	0	0	1	1
27	2	875	45	5290	7.7	5	9.699	5	12	#NULL!	90	0	0	50	1	1	0	1	0	0	0	0	1	1	1	0	0	0	0	#NULL!	5	0	0	1	0	1	1
25	2	735	45	2990	5.7	1	8.5	3	12	5	#NULL!	1	1	#NULL!	1	1	0	1	0	1	0	0	1	1	0	0	1	1	0	0	6	0	0	1	1	1	1
29	2	728	45.2	2180	4.5	1	6.2	1	8.5	1	80	0	1	80	0	1	1	1	0	1	0	0	1	1	0	1	1	1	1	1	1	0	0	0	0	0	0
33	2	1290	45.2857	2745	6.9	4	8.199	3	11.5	4	98	0	0	107	0	0	1	0	0	1	0	0	0	1	0	1	1	0	0	0	1	0	0	0	0	0	0
30	2	850	45.8	2204	4.7	1	5.5	1	7.3	1	68	1	1	88	0	0	1	1	0	0	0	0	0	0	0	0	1	1	1	1	1	1	0	0	1	0	1
29	2	1200	46	2720	8	5	9.8	5	12.5	5	82	0	1	96	0	0	0	0	0	0	0	0	1	1	1	0	1	0	0	0	1	0	0	0	0	0	0
31	2	900	46	2850	5.3	1	7	1	9.5	2	86	0	0	84	0	1	1	0	0	0	0	0	1	1	0	0	1	1	1	0	1	0	0	0	0	0	0
31	2	800	46	2756	5.4	1	6.5	1	8.6	1	70	0	1	73	0	1	1	1	0	0	0	0	1	0	0	0	1	1	1	1	1	0	0	0	0	0	0
31	2	1245	46	2206	3.9	1	6.3	1	11.2	4	76	0	1	103	0	0	0	1	0	0	0	1	0	1	0	0	1	1	1	0	1	0	0	0	0	0	0
26	2	842	46	3138	5.7	1	#NULL!	#NULL!	10.1	3	72	0	1	65	1	1	0	1	0	1	0	0	1	1	0	1	1	1	#NULL!	0	1	0	0	0	0	1	1
25	2	700	46	2262	5.7	1	#NULL!	#NULL!	9.699	2	84	0	1	65	1	1	0	1	0	0	0	0	1	1	0	0	1	1	#NULL!	0	1	0	0	0	0	1	1
23	2	670	46	3080	6.2	1	7	1	10	2	74	0	1	69	1	1	#NULL!	0	1	0	0	0	1	1	1	0	1	1	1	0	6	0	0	1	0	1	1
24	2	650	46	4026	6.2	2	8.3	2	10.1	2	94	0	0	69	1	1	0	0	0	1	0	0	1	1	1	1	0	0	0	0	6	1	0	1	0	1	1
30	2	1185	46	4920	6.9	2	7	1	8.3	1	#NULL!	1	1	#NULL!	1	1	0	0	0	1	0	0	1	1	1	0	0	0	1	1	2	0	0	1	1	1	1
31	2	1400	46	2510	7.3	5	8.699	4	10.19	3	#NULL!	1	1	#NULL!	1	1	0	0	0	0	0	1	0	0	0	0	1	0	0	0	2	0	0	1	1	1	1
33	2	1240	46	2750	#NULL!	#NULL!	#NULL!	#NULL!	9.199	1	54	1	1	69	1	1	1	0	0	0	0	1	0	1	0	0	1	#NULL!	#NULL!	1	6	0	0	1	1	1	1
34	2	1320	46	2600	4.2	1	5.5	1	7.3	1	66	1	1	52	1	1	1	0	1	1	0	0	0	1	0	0	1	1	1	1	6	0	0	1	1	1	1
30	2	914	46.2857	2615	5.2	1	7.3	1	9.5	1	94	0	0	92	0	0	1	0	0	0	0	0	0	1	0	0	1	1	1	1	1	0	0	0	0	0	0
24	2	422	46.2857	2825	5.5	1	8.3	3	10.1	2	88	0	0	80	0	1	1	1	0	1	0	0	0	1	1	1	1	1	0	0	6	0	0	1	0	0	1
26	2	870	46.8571	4295	5.6	1	6.8	1	9	1	96	0	0	96	0	0	0	1	0	1	0	0	1	1	1	0	0	1	1	1	1	0	0	0	0	0	0
24	2	562	47	2545	6.2	3	9.199	4	11.1	4	90	0	0	84	0	1	0	0	0	1	0	0	1	1	1	1	1	0	0	0	1	0	0	0	0	0	0
36	2	924	47	1995	4.7	1	6.3	1	7.4	1	110	0	0	85	0	0	1	0	0	0	0	0	1	1	0	0	1	1	1	1	1	0	0	0	0	0	0
28	2	1100	47	2930	7	2	9.5	4	11	4	104	0	0	96	0	0	0	0	0	1	0	0	1	1	1	1	1	0	0	0	1	0	0	0	0	0	0
25	2	717	47	3020	#NULL!	#NULL!	#NULL!	#NULL!	8.6	1	80	0	1	73	0	1	0	0	0	1	0	0	1	1	1	1	1	#NULL!	#NULL!	1	6	0	0	1	0	0	1
27	2	850	47	2730	6.7	2	8.9	3	11.6	4	76	0	1	61	1	1	0	1	0	1	0	0	1	1	1	0	1	0	0	0	1	0	0	0	0	1	1
25	2	714	47	2690	5.8	1	7.8	2	11.2	4	94	0	0	61	1	1	0	1	0	1	0	0	0	1	1	0	1	1	0	0	6	0	0	1	0	1	1
25	2	810	47	2930	6	1	8	2	9.5	1	100	0	0	60	1	1	0	0	0	1	0	0	1	1	1	1	1	1	0	1	7	0	0	1	0	1	1
24	2	566	47	3818	5.9	1	6.3	1	7.8	1	#NULL!	1	1	#NULL!	1	1	0	1	0	1	0	0	1	1	1	0	0	1	1	1	5	0	3	1	1	1	1
27	2	660	47.1	2870	4.9	1	6.7	1	8.8	1	86	0	0	92	0	0	1	0	0	1	0	0	0	1	0	1	1	1	1	1	1	0	0	0	0	0	0
27	2	738	47.8571	3050	5.099	1	6.6	1	8.5	1	80	0	1	96	0	0	1	0	0	1	0	0	0	1	0	1	1	1	1	1	1	0	0	0	0	0	0
35	2	1420	48	2705	4.9	1	6.8	1	9	1	52	1	1	69	1	1	1	0	0	1	0	0	0	0	0	0	1	1	1	1	1	0	0	0	1	1	1
25	2	800	48	2405	4.9	1	6.7	1	8.699	1	#NULL!	1	1	50	1	1	0	1	0	0	0	0	0	1	1	0	1	1	1	1	4	0	3	1	1	1	1
28	2	785	49	3495	5.2	1	7	1	9	1	74	0	1	85	0	0	1	1	1	1	0	0	1	1	1	1	1	1	1	1	1	0	0	0	0	0	0
25	2	910	49.1429	3335	5.2	1	7.1	1	10	2	72	0	1	73	0	1	0	0	0	1	0	0	0	1	1	1	1	1	1	0	6	0	0	1	0	0	1
27	2	680	49.5714	3280	5.099	1	7.5	2	9.6	1	68	1	1	61	1	1	1	1	0	1	0	1	0	1	0	1	1	1	0	1	6	0	0	1	1	1	1
26	2	954	50	3080	8.15	6	10.8	6	#NULL!	#NULL!	104	0	0	96	0	0	0	0	0	0	0	0	0	1	0	0	1	0	0	#NULL!	1	0	0	0	0	0	0
27	2	955	50	3120	5.7	1	8.699	2	11.7	4	78	0	1	61	1	1	0	0	0	1	0	0	1	1	1	1	1	1	0	0	1	0	0	0	0	1	1
22	2	500	51	2595	4.3	1	7.7	2	9.3	1	#NULL!	1	1	61	1	1	0	1	0	1	0	0	1	1	1	1	1	1	0	1	5	0	0	1	1	1	1
27	2	750	51	2710	6	1	8.199	1	10	2	54	1	1	54	1	1	1	0	0	1	0	0	1	1	1	1	1	1	1	0	6	0	0	1	1	1	1
28	2	712	52	2345	7.6	5	9.9	5	12.7	5	96	0	0	84	0	1	1	0	0	0	0	0	0	1	1	0	1	0	0	0	1	0	0	0	0	0	0
29	2	1200	52	2800	6.5	3	8.8	4	11	4	52	1	1	77	0	1	0	1	0	0	0	0	0	1	1	0	1	0	0	0	1	0	0	0	1	0	1
30	2	586	53	3214	4.099	1	5.7	1	7.6	1	76	0	1	65	1	1	1	0	0	1	0	0	1	1	0	0	1	1	1	1	1	1	0	0	0	1	1
24	2	640	57	5326	6.3	2	7.6	1	10.1	2	82	0	1	50	1	1	0	1	0	1	0	0	1	1	1	1	0	0	1	0	6	0	0	1	0	1	1
29	2	1164	65	2584	7	3	8.1	2	10	2	74	0	1	69	1	1	0	0	0	0	0	0	1	1	1	1	1	0	0	0	6	1	0	1	0	1	1
27	2	1120	67	2462	7.4	5	9	5	12.5	5	110	0	0	88	0	0	0	1	0	1	0	0	0	1	1	1	1	0	0	0	1	0	0	0	0	0	0
27	2	945	69	2105	6	2	7.2	1	9.4	1	97	0	0	65	1	1	0	1	0	1	0	0	0	1	0	1	1	0	1	1	1	0	0	0	0	1	1
23	2	464	92	4382	5.2	1	5.6	1	6.7	1	50	1	1	61	1	1	#NULL!	0	0	1	0	0	1	1	1	0	1	1	1	1	6	0	0	1	1	1	1
